# Supplementary material for: Evaluation of a laboratory-developed test for simultaneous detection of norovirus and rotavirus by real-time RT-PCR on the Panther Fusion® system
Source: Eur J Clin Microbiol Infect Dis. 2019 Sep 10;39(1):103–12. doi: 10.1007/s10096-019-03697-7 (PMC6962121; doi:10.1007/s10096-019-03697-7)
Supplement: Supplementary file 2 — (XLSX 820 kb) [file 10096_2019_3697_MOESM2_ESM.xlsx]

## Sheet: alignment norovirus G1
DQ340086.1	AGGCTGGCAGGCCATGTTCCGCTGGATGCGCTTCCATGACCTCGGATTGTGGACAGGAGATCGCAATCTCCTGCCCGAATTCGTAAATGATGATGGCGTCTAAGGACG------------------------------------------------------------------------------------------------------------------------------------	A	G	G	C	T	G	G	C	A	G	G	C	C	A	T	G	T	T	C	C	G	C	T	G	G	A	T	G	C	G	C	T	T	C	C	A	T	G	A	C	C	T	C	G	G	A	T	T
JN176919.1	AGGGTGGCAAGCCATGTTCCGCTGGATGCGGTTCCATGATCTTGGCTTGTGGACAGGAGATCGCAATCTCCTGCCCGAATTCGTAAATGATGATGGCGTC--------------------------------------------------------------------------------------------------------------------------------------------	A	G	G	G	T	G	G	C	A	A	G	C	C	A	T	G	T	T	C	C	G	C	T	G	G	A	T	G	C	G	G	T	T	C	C	A	T	G	A	T	C	T	T	G	G	C	T	T
DQ340089.1	AGGGTGGCAAGCCATGTTCCGCTGGATGCGGTTCCACGACCTTGGCCTGTGGACAGGAGATCGCAATCTCCTGCCCGAATTCGTAAATGATGATGGCGTCTAAGGACG------------------------------------------------------------------------------------------------------------------------------------	A	G	G	G	T	G	G	C	A	A	G	C	C	A	T	G	T	T	C	C	G	C	T	G	G	A	T	G	C	G	G	T	T	C	C	A	C	G	A	C	C	T	T	G	G	C	C	T
DQ340084.1	AGGGTGGCAAGCCATGTTCCGCTGGATGCGGTTCCATGATCTTGGCTTGTGGACAGGAGATCGCAATCTCCTGCCCGAATTCGTAAATGATGATGGCGTCTAAGGACG------------------------------------------------------------------------------------------------------------------------------------	A	G	G	G	T	G	G	C	A	A	G	C	C	A	T	G	T	T	C	C	G	C	T	G	G	A	T	G	C	G	G	T	T	C	C	A	T	G	A	T	C	T	T	G	G	C	T	T
AY502016.1	AGGATGGCAGGCCATGTTCCGCTGGATGCGCTTCCATGACCTCGGATTGTGGACAGGAGATCGCAATCTCCTGCCCGAATTCGTAAATGATGATGGCGTCTAAGGACGCTACGTCAAACGTGGATGGCGCCAGTGGCGCTGGTCAGTTGGTACCGGAGGCTAACACTTCTGACCCCCTTGCAATGGATCCTGTAGCGGGTTCTTCAACGGCAGTCGCGACTGCTGGGCAAGTAAATCCCA	A	G	G	A	T	G	G	C	A	G	G	C	C	A	T	G	T	T	C	C	G	C	T	G	G	A	T	G	C	G	C	T	T	C	C	A	T	G	A	C	C	T	C	G	G	A	T	T
FJ383820.1	AGGATGGCAGGCCATGTTCCGCTGGATGCGCTTCCATGACCTCGGATTGTGGACAGGAGATCGCAATCTCCTGCCCGAATTCGTAAATGATGATGGCGTCTAAGGACGCTGCGTCAAACGTGGATGGCGCCAGTGGCGCTGGTCAGTTGGTACCGGAGGCTAATACTTCTGACCCTCTTGCAATGGATCCTGTAGCGGGTTCTTCAACGGCAGTTGCGACTGCTGGACAAGTAAATCCCA	A	G	G	A	T	G	G	C	A	G	G	C	C	A	T	G	T	T	C	C	G	C	T	G	G	A	T	G	C	G	C	T	T	C	C	A	T	G	A	C	C	T	C	G	G	A	T	T
FJ383819.1	AGGATGGCAGGCCATGTTCCGCTGGATGCGCTTCCATGACCTCGGATTGTGGACAGGAGATCGCAATCTCCTGCCCGAATTCGTAAATGATGATGGCGTCTAAGGACGCTGCGTCAAACGTGGATGGCGCCAGTGGCGCTGGTCAGTTGGTACCGGAGGCTAATACTTCTGACCCTCTTGCAATGGATCCTGTAGCGGGTTCTTCAACGGCAGTTGCGACTGCTGGACAAGTAAATCCCA	A	G	G	A	T	G	G	C	A	G	G	C	C	A	T	G	T	T	C	C	G	C	T	G	G	A	T	G	C	G	C	T	T	C	C	A	T	G	A	C	C	T	C	G	G	A	T	T
KP868576.1	----------------------------------------------------------------------CTGCCCGAATTCGTAAATGATGATGGCGTCTAAGGACGCTACATCGAGCGTGGATGGCGCTAGTGGCGCTGGTCAGTTGGTACCGGAGGTTAATGCTTCTGACCCTCTTGCAATGGACCCTGTAGCAGGTTCTTCGACAGCAGTCGCGACTGCTGGACAAGTTAATCCTA	-	-	-	-	-	-	-	-	-	-	-	-	-	-	-	-	-	-	-	-	-	-	-	-	-	-	-	-	-	-	-	-	-	-	-	-	-	-	-	-	-	-	-	-	-	-	-	-
KP868584.1	----------------------------------------------------------------------CTGCCCGAATTCGTAAATGATGATGGCGTCTAAGGACGCTACATCAAGCGTGGATGGCGCTAGTGGCGCTGGTCAGTTGGTACCGGAGGTTAATGCTTCTGACCCTCTTGCAATGGATCCTGTAGCAGGTTCTTCGACAGCAGTCGCGACTGCTGGACAAGTTAATCCTA	-	-	-	-	-	-	-	-	-	-	-	-	-	-	-	-	-	-	-	-	-	-	-	-	-	-	-	-	-	-	-	-	-	-	-	-	-	-	-	-	-	-	-	-	-	-	-	-
KP868585.1	----------------------------------------------------------------------CTGCCCGAATTCGTAAATGATGATGGCGTCTAAGGACGCTACATCAAGCGTGGATGGCGCTAGTGGCGCTGGTCAGTTGGTACCGGAGGTTAATGCTTCTGACCCTCTTGCAATGGATCCTGTAGCAGGTTCTTCGACAGCAGTCGCGACTGCTGGACAAGTTAATCCTA	-	-	-	-	-	-	-	-	-	-	-	-	-	-	-	-	-	-	-	-	-	-	-	-	-	-	-	-	-	-	-	-	-	-	-	-	-	-	-	-	-	-	-	-	-	-	-	-
KP868575.1	----------------------------------------------------------------------CTGCCCGAATTCGTAAATGATGATGGCGTCTAAGGACGCTACATCAAGCGTGGATGGCGCTAGTGGCGCTGGTCAGTTGGTACCGGAGGTTAATGCTTCTGACCCTCTTGCAATGGATCCTGTAGCAGGTTCTTCGACAGCAGTCGCGACTGCTGGACAAGTTAATCCTA	-	-	-	-	-	-	-	-	-	-	-	-	-	-	-	-	-	-	-	-	-	-	-	-	-	-	-	-	-	-	-	-	-	-	-	-	-	-	-	-	-	-	-	-	-	-	-	-
KP868577.1	----------------------------------------------------------------------CTGCCCGAATTCGTAAATGATGATGGCGTCTAAGGACGCTACATCAAGCGTGGATGGCGCTAGTGGCGCTGGTCAGTTGGTACCGGAGGTTAATGCTTCTGACCCTCTTGCAATGGATCCTGTAGCAGGTTCTTCGACAGCAGTCGCGACTGCTGGACAAGTTAATCCTA	-	-	-	-	-	-	-	-	-	-	-	-	-	-	-	-	-	-	-	-	-	-	-	-	-	-	-	-	-	-	-	-	-	-	-	-	-	-	-	-	-	-	-	-	-	-	-	-
KF039731.1	AGGATGGCAGGCCATGTTCCGCTGGATGCGCTTCCATGACCTCGGATTGTGGACAGGAGATCGCGATCTTCTGCCCGAATTCGTAAATGATGATGGCGTCTAAGGACGCTACATCAAGCGTGGATGGCGCTAGTGGCGCTGGTCAGTTGGTACCGGAGGTTAATGCTTCTGACCCTCTTGCAATGGATCCTGTAGCAGGTTCTTCGACAGCAGTCGCGACTGCTGGACAAGTTAATCCTA	A	G	G	A	T	G	G	C	A	G	G	C	C	A	T	G	T	T	C	C	G	C	T	G	G	A	T	G	C	G	C	T	T	C	C	A	T	G	A	C	C	T	C	G	G	A	T	T
KF039734.1	AGGATGGCAGGCCATGTTCCGCTGGATGCGCTTCCATGACCTCGGATTGTGGACAGGAGATCGCGATCTTCTGCCCGAATTCGTAAATGATGATGGCGTCTAAGGACGCTACATCAAGCGTGGATGGCGCTAGTGGCGCTGGTCAGTTGGTACCGGAGGTTAATGCTTCTGACCCTCTTGCAATGGATCCTGTAGCAGGTTCTTCGACAGCAGTCGCGACTGCTGGACAAGTTAATCCTA	A	G	G	A	T	G	G	C	A	G	G	C	C	A	T	G	T	T	C	C	G	C	T	G	G	A	T	G	C	G	C	T	T	C	C	A	T	G	A	C	C	T	C	G	G	A	T	T
KF039735.1	AGGATGGCAGGCCATGTTCCGCTGGATGCGCTTCCATGACCTCGGATTGTGGACAGGAGATCGCGATCTTCTGCCCGAATTCGTAAATGATGATGGCGTCTAAGGACGCTACATCAAGCGTGGATGGCGCTAGTGGCGCTGGTCAGTTGGTACCGGAGGTTAATGCTTCTGACCCTCTTGCAATGGATCCTGTAGCAGGTTCTTCGACAGCAGTCGCGACTACTGGACAAGTTAATCCTA	A	G	G	A	T	G	G	C	A	G	G	C	C	A	T	G	T	T	C	C	G	C	T	G	G	A	T	G	C	G	C	T	T	C	C	A	T	G	A	C	C	T	C	G	G	A	T	T
KF039725.1	AGGATGGCAGGCCATGTTCCGCTGGATGCGCTTCCATGACCTCGGATTGTGGACAGGAGATCGCGATCTTCTGCCCGAATTCGTAAATGATGATGGCGTCTAAGGACGCTACATCAAGCGTGGATGGCGCTAGTGGCGCTGGTCAGTTGGTACCGGAGGTTAATGCTTCTGACCCTCTTGCAATGGATCCTGTAGCAGGTTCTTCGACAGCAGTCGCGACTGCTGGACAAGTTAATCCTA	A	G	G	A	T	G	G	C	A	G	G	C	C	A	T	G	T	T	C	C	G	C	T	G	G	A	T	G	C	G	C	T	T	C	C	A	T	G	A	C	C	T	C	G	G	A	T	T
KF039729.1	AGGATGGCAGGCCATGTTCCGCTGGATGCGCTTCCATGACCTCGGATTGTGGACAGGAGATCGCGATCTTCTGCCCGAATTCGTAAATGATGATGGCGTCTAAGGACGCTACATCAAGCGTGGATGGCGCTAGTGGCGCTGGTCAGTTGGTACCGGAGGTTAATGCTTCTGACCCTCTTGCAATGGATCCTGTAGCAGGTTCTTCGACAGCAGTCGCGACTGCTGGACAAGTTAATCCTA	A	G	G	A	T	G	G	C	A	G	G	C	C	A	T	G	T	T	C	C	G	C	T	G	G	A	T	G	C	G	C	T	T	C	C	A	T	G	A	C	C	T	C	G	G	A	T	T
JX023285.1	AGGATGGCAGGCCATGTTCCGCTGGATGCGCTTCCATGACCTCGGATTGTGGACAGGAGATCGCGATCTTCTGCCCGAATTCGTAAATGATGATGGCGTCTAAGGACGCTACATCAAGCGTGGATGGCGCTAGTGGCGCTGGTCAGTTGGTACCGGAGGTTAATGCTTCTGACCCTCTTGCAATGGATCCTGTAGCAGGTTCTTCGACAGCAGTCGCGACTGCTGGACAAGTTAATCCTA	A	G	G	A	T	G	G	C	A	G	G	C	C	A	T	G	T	T	C	C	G	C	T	G	G	A	T	G	C	G	C	T	T	C	C	A	T	G	A	C	C	T	C	G	G	A	T	T
KF429765.1	AGGATGGCAGGCCATGTTCCGCTGGATGCGCTTCCATGACCTCGGATTGTGGACAGGAGATCGCGATCTTCTGCCCGAATTCGTAAATGATGATGGCGTCTAAGGACGCTACATCAAGCGTGGATGGCGCTAGTGGCGCTGGTCAGTTGGTACCGGAGGTTAATGCTTCTGACCCTCTTGCAATGGATCCTGTAGCAGGTTCTTCGACAGCAGTCGCGACTGCTGGACAAGTTAATCCTA	A	G	G	A	T	G	G	C	A	G	G	C	C	A	T	G	T	T	C	C	G	C	T	G	G	A	T	G	C	G	C	T	T	C	C	A	T	G	A	C	C	T	C	G	G	A	T	T
KF429783.1	AGGATGGCAGGCCATGTTCCGCTGGATGCGCTTCCATGACCTCGGATTGTGGACAGGAGATCGCGATCTTCTGCCCGAATTCGTAAATGATGATGGCGTCTAAGGACGCTACATCAAGCGTGGATGGCGCTAGTGGCGCTGGTCAGTTGGTACCGGAGGTTAATGCTTCTGACCCTCTTGCAATGGATCCTGTAGCAGGTTCTTCGACAGCAGTCGCGACTGCTGGACAAGTTAATCCTA	A	G	G	A	T	G	G	C	A	G	G	C	C	A	T	G	T	T	C	C	G	C	T	G	G	A	T	G	C	G	C	T	T	C	C	A	T	G	A	C	C	T	C	G	G	A	T	T
KF429770.1	AGGATGGCAGGCCATGTTCCGCTGGATGCGCTTCCATGACCTCGGATTGTGGACAGGAGATCGCGATCTTCTGCCCGAATTCGTAAATGATGATGGCGTCTAAGGACGCTACATCAAGCGTGGATGGCGCTAGTGGCGCTGGTCAGTTGGTACCGGAGGTTAATGCTTCTGACCCTCTTGCAATGGATCCTGTAGCAGGTTCTTCGACAGCAGTCGCGACTGCTGGACAAGTTAATCCTA	A	G	G	A	T	G	G	C	A	G	G	C	C	A	T	G	T	T	C	C	G	C	T	G	G	A	T	G	C	G	C	T	T	C	C	A	T	G	A	C	C	T	C	G	G	A	T	T
KF429761.1	AGGATGGCAGGCCATGTTCCGCTGGATGCGCTTCCATGACCTCGGATTGTGGACAGGAGATCGCGATCTTCTGCCCGAATTCGTAAATGATGATGGCGTCTAAGGACGCTACATCAAGCGTGGATGGCGCTAGTGGCGCTGGTCAGTTGGTACCGGAGGTTAATGCTTCTGACCCTCTTGCAATGGATCCTGTAGCAGGTTCTTCGACAGCAGTCGCGACTGCTGGACAAGTTAATCCTA	A	G	G	A	T	G	G	C	A	G	G	C	C	A	T	G	T	T	C	C	G	C	T	G	G	A	T	G	C	G	C	T	T	C	C	A	T	G	A	C	C	T	C	G	G	A	T	T
KF039728.1	AGGATGGCAGGCCATGTTCCGCTGGATGCGCTTCCATGACCTCGGATTGTGGACAGGAGATCGCGATCTTCTGCCCGAATTCGTAAATGATGATGGCGTCTAAGGACGCTACATCAAGCGTGGATGGCGCTAGTGGCGCTGGTCAGTTGGTACCGGAGGTTAATGCTTCTGACCCTCTTGCAATGGATCCTGTAGCAGGTTCTTCGACAGCAGTCGCGACTGCTGGACAAGTTAATCCTA	A	G	G	A	T	G	G	C	A	G	G	C	C	A	T	G	T	T	C	C	G	C	T	G	G	A	T	G	C	G	C	T	T	C	C	A	T	G	A	C	C	T	C	G	G	A	T	T
KF039733.1	AGGATGGCAGGCCATGTTCCGCTGGATGCGCTTCCATGACCTCGGATTGTGGACAGGAGATCGCGATCTTCTGCCCGAATTCGTAAATGATGATGGCGTCTAAGGACGCTACATCAAGCGTGGATGGCGCTAGTGGCGCTGGTCAGTTGGTACCGGAGGTTAATGCTTCTGACCCTCTTGCAATGGATCCTGTAGCAGGTTCTTCGACAGCAGTCGCGACTGCTGGACAAGTTAATCCTA	A	G	G	A	T	G	G	C	A	G	G	C	C	A	T	G	T	T	C	C	G	C	T	G	G	A	T	G	C	G	C	T	T	C	C	A	T	G	A	C	C	T	C	G	G	A	T	T
KF039730.1	AGGATGGCAGGCCATGTTCCGCTGGATGCGCTTCCATGACCTCGGATTGTGGACAGGAGATCGCGATCTTCTGCCCGAATTCGTAAATGATGATGGCGTCTAAGGACGCTACATCAAGCGTGGATGGCGCTAGTGGCGCTGGTCAGTTGGTACCGGAGGTTAATGCTTCTGACCCTCTTGCAATGGATCCTGTAGCAGGTTCTTCGACAGCAGTCGCGACTGCTGGACAAGTTAATCCTA	A	G	G	A	T	G	G	C	A	G	G	C	C	A	T	G	T	T	C	C	G	C	T	G	G	A	T	G	C	G	C	T	T	C	C	A	T	G	A	C	C	T	C	G	G	A	T	T
KF039732.1	AGGATGGCAGGCCATGTTCCGCTGGATGCGCTTCCATGACCTCGGATTGTGGACAGGAGATCGCGATCTTCTGCCCGAATTCGTAAATGATGATGGCGTCTAAGGACGCTACATCAAGCGTGGATGGCGCTAGTGGCGCTGGTCAGTTGGTACCGGAGGTTAATGCTTCTGACCCTCTTGCAATGGATCCTGTAGCAGGTTCTTCGACAGCAGTCGCGACTGCTGGACAAGTTAATCCTA	A	G	G	A	T	G	G	C	A	G	G	C	C	A	T	G	T	T	C	C	G	C	T	G	G	A	T	G	C	G	C	T	T	C	C	A	T	G	A	C	C	T	C	G	G	A	T	T
KF039737.1	AGGATGGCAGGCCATGTTCCGCTGGATGCGCTTCCATGACCTCGGATTGTGGACAGGAGATCGCGATCTTCTGCCCGAATTCGTAAATGATGATGGCGTCTAAGGACGCTACATCAAGCGTGGATGGCGCTAGTGGCGCTGGTCAGTTGGTACCGGAGGTTAATGCTTCTGACCCTCTTGCAATGGATCCTGTAGCAGGTTCTTCGACAGCAGTCGCGACTGCTGGACAAGTTAATCCTA	A	G	G	A	T	G	G	C	A	G	G	C	C	A	T	G	T	T	C	C	G	C	T	G	G	A	T	G	C	G	C	T	T	C	C	A	T	G	A	C	C	T	C	G	G	A	T	T
KF039726.1	AGGATGGCAGGCCATGTTCCGCTGGATGCGCTTCCATGACCTCGGATTGTGGACAGGAGATCGCGATCTTCTGCCCGAATTCGTAAATGATGATGGCGTCTAAGGACGCTACATCAAGCGTGGATGGCGCTAGTGGCGCTGGTCAGTTGGTACCGGAGGTTAATGCTTCTGACCCTCTTGCAATGGATCCTGTAGCAGGTTCTTCGACAGCAGTCGCGACTGCTGGACAAGTTAATCCTA	A	G	G	A	T	G	G	C	A	G	G	C	C	A	T	G	T	T	C	C	G	C	T	G	G	A	T	G	C	G	C	T	T	C	C	A	T	G	A	C	C	T	C	G	G	A	T	T
KT732279.1	---------------------------------------------------------------------CCTGCCCGAATTCGTAAATGATGATGGCGTCTAAGGACGCTACATCAAGCGTGGATGGCGCCAGTGGCGCTGGTCAGTTGGTACCGGAGGTTAATGCTTCTGACCCTCTTGCAATGGATCCTGTAGCGGGCTCTTCAACAGCAGTTGCAACTGCTGGGCAAGTTAACCCTA	-	-	-	-	-	-	-	-	-	-	-	-	-	-	-	-	-	-	-	-	-	-	-	-	-	-	-	-	-	-	-	-	-	-	-	-	-	-	-	-	-	-	-	-	-	-	-	-
AB684672.1	AGGGTGGCAGGCCATGTTCCGCTGGATGCGCTTCCATGACCTCGGATTGTGGACAGGAGACCGCAATCTCCTGCCCGAATTCGTAAATGATGATGGCGTCTAAGGACGCTACATCAAGCGTGGATGGCGCCAGTGGCGCTGGTCAGTTGGTACCGGAGGTTAATGCTTCTGACCCTCTTGCAATGGATCCTGTGGCGGGTTCTTCAACAGCAGTCGCAACTGCTGGGCAAGTTAACCCTA	A	G	G	G	T	G	G	C	A	G	G	C	C	A	T	G	T	T	C	C	G	C	T	G	G	A	T	G	C	G	C	T	T	C	C	A	T	G	A	C	C	T	C	G	G	A	T	T
AB684727.1	---------------------------------------CCTCGGATTGTGGACAGGAGATCGCAATCTCCTGCCCGAATTCGTAAATGATGATGGCGTCTAAGGACGCTACATCAAGCGTGGATGGCGCCAGTGGCGCTCGTCAGTTGGTACCGGAGGTTAATGCTTCTGACCCTCTTGCAATGGATCCTGTGGCGGGTTCTTCAACAGCAGTCGCAACTGCTGGGCAAGTTAACCCTA	-	-	-	-	-	-	-	-	-	-	-	-	-	-	-	-	-	-	-	-	-	-	-	-	-	-	-	-	-	-	-	-	-	-	-	-	-	-	-	C	C	T	C	G	G	A	T	T
AB684689.1	---------------------------------------CCTCGGATTGTGGACAGGAGATCGCAATCTCCTGCCCGAATTCGTAAATGATGATGGCGTCTAACCACGCTACATCAAGCGTGGATGGCGCCAGTGGCGCTGGTCAGTTGGTACCGGAGGTTAATGCTTCTGACCCTCTTGCAATGGATCCTGTGGCGGGTTCTTCAACAGCAGTCGCAACTGCTGGGCAAGTTAACCCTA	-	-	-	-	-	-	-	-	-	-	-	-	-	-	-	-	-	-	-	-	-	-	-	-	-	-	-	-	-	-	-	-	-	-	-	-	-	-	-	C	C	T	C	G	G	A	T	T
KR053441.1	-------------------CGTTGGATGCGGTTTCATGATCTCGGATTGTGGACAGGAGATCGCAATCTCCTGCCCGAATTCGTAAATGATGATGGCGTCTAAGGACGCTACGTCAAGCGTGGATGGCGCCAGTGGCGCTGGTCAGTTGGTACCGGAGGTTAATGCTTCTGACCCTCTTGCAATGGATCCTGTAGCGGGTTCTTCAACAGCAGTTGCAACTGCTGGGCAAGTTAACCCTA	-	-	-	-	-	-	-	-	-	-	-	-	-	-	-	-	-	-	-	C	G	T	T	G	G	A	T	G	C	G	G	T	T	T	C	A	T	G	A	T	C	T	C	G	G	A	T	T
FJ383823.1	AGGGTGGCAGGCCATGTTCCGCTGGATGCGCTTCCATGACCTCGGATTGTGGACAGGAGATCGCAATCTCCTGCCCGAATTCGTAAATGATGATGGCGTCTAAGGACGCTACGTCAAGCGTGGATGGCGCCAGTGGCGCTGGTCAGTTGGTACCGGAGGTTAATGCTTCTGACCCTCTTGCAATGGATCCTGTGGCGGGTTCTTCAACAGCTGTTGCAACTGCTGGGCAAGTTAACCCTA	A	G	G	G	T	G	G	C	A	G	G	C	C	A	T	G	T	T	C	C	G	C	T	G	G	A	T	G	C	G	C	T	T	C	C	A	T	G	A	C	C	T	C	G	G	A	T	T
FJ383825.1	AGGGTGGCAGGCCATGTTCCGCTGGATGCGCTTCCATGACCTCGGATTGTGGACAGGAGATCGCAATCTCCTGCCCGAATTCGTAAATGATGATGGCGTCTAAGGACGCTACGTCAAGCGTGGATGGCGCCAGTGGCGCTGGTCAGTTGGTACCGGAGGTTAATGCTTCTGACCCTCTTGCAATGGATCCTGTGGCGGGTTCTTCAACAGCAGTTGCAACTGCTGGGCAAGTTAACCCTA	A	G	G	G	T	G	G	C	A	G	G	C	C	A	T	G	T	T	C	C	G	C	T	G	G	A	T	G	C	G	C	T	T	C	C	A	T	G	A	C	C	T	C	G	G	A	T	T
FJ383824.1	AGGGTGGCAGGCCATGTTCCGCTGGATGCGCTTCCATGACCTCGGATTGTGGACAGGAGACCGCAATCTCCTGCCCGAATTCGTAAATGATGATGGCGTCTAAGGACGCTACGTCAAGCGTGGATGGCGCCAGTGGCGCTGGTCAGTTGGTACCGGAGGTTAATGCTTCTGACCCTCTTGCAATGGATCCTGTGGCGGGTTCTTCAACAGCAGTTGCAACTGCTGGGCAAGTTAACCCTA	A	G	G	G	T	G	G	C	A	G	G	C	C	A	T	G	T	T	C	C	G	C	T	G	G	A	T	G	C	G	C	T	T	C	C	A	T	G	A	C	C	T	C	G	G	A	T	T
LC048952.1	---------------------------------------CCTCGGATTGTGGACGGGAGATCGCAATCTCCTGCCCGAATTCGTAAATGATGATGGCGTCTAAGGACGCTACGTCAAGCGTGGATGGCGCCAGTGGCGCTGGTCAGTTGGTACCGGAGGTTAATGCTTCTGACCCTCTTGCAATGGATCCTGTGGCGGGTTCTTCAACAGCACTTGCAACTGCTGGGCAAGTTAACCCTA	-	-	-	-	-	-	-	-	-	-	-	-	-	-	-	-	-	-	-	-	-	-	-	-	-	-	-	-	-	-	-	-	-	-	-	-	-	-	-	C	C	T	C	G	G	A	T	T
AB985438.1	---------------------------------------CCTCGGATTGTGGACAGGAGATCGCAATCTCCTGCCCGAATTCGTAAATGATGATGGCGTCTAAGGACGCTACGTCAAGCGTGGATGGCGCCAGTGGCGCTGGTCAGTTGGTACCGGAGGTTAATGCTTCTGACCCTCTTGCAATGGATCCTGTGGCGGGTTCTTCAACAGCAGTTGCAACCGCTGGACAAGTTAACCCTA	-	-	-	-	-	-	-	-	-	-	-	-	-	-	-	-	-	-	-	-	-	-	-	-	-	-	-	-	-	-	-	-	-	-	-	-	-	-	-	C	C	T	C	G	G	A	T	T
AB985445.1	---------------------------------------CCTCGGATTGTGGACAGGAGATCGCAATCTCCTGCCCGAATTCGTAAATGATGATGGCGTCTAAGGACGCTACGTCAAGCGTGGATGGCGCCAGTGGCGCTGGTCAGTTGGTACCGGAGGTTAATGCTTCTGACCCTCTTGCAATGGATCCTGTGGCGGGTTCTTCAACAGCAGTTGCAACTGCTGGGCAAGTTAACCCTA	-	-	-	-	-	-	-	-	-	-	-	-	-	-	-	-	-	-	-	-	-	-	-	-	-	-	-	-	-	-	-	-	-	-	-	-	-	-	-	C	C	T	C	G	G	A	T	T
AB985483.1	---------------------------------------CCTCGGATTGTGGACAGGAGATCGCAATCTCCTGCCCGAATTCGTAAATGATGATGGCGTCTAAGGACGCTACGTCAAGCGTGGATGGCGCCAGTGGCGCTGGTCAGTTGGTACCGGAGGTTAATGCTTCTGACCCTCTTGCAATGGATCCTGTGGCGGGTTCTTCAACAGCAGTTGCAACTGCTGGGCAAGTTAACCCTA	-	-	-	-	-	-	-	-	-	-	-	-	-	-	-	-	-	-	-	-	-	-	-	-	-	-	-	-	-	-	-	-	-	-	-	-	-	-	-	C	C	T	C	G	G	A	T	T
AB985475.1	---------------------------------------CCTCGGATTGTGGACAGGAGATCGCAATCTCCTGCCCGAATTCGTAAATGATGATGGCGTCTAAGGACGCTACGTCAAGCGTGGATGGCGCCAGTGGCGCTGGTCAGTTGGTACCGGAGGTTAATGCTTCTGACCCTCTTGCAATGGATCCTGTGGCGGGTTCTTCAACAGCAGTTGCAACTGCTGGGCAAGTTAACCCTA	-	-	-	-	-	-	-	-	-	-	-	-	-	-	-	-	-	-	-	-	-	-	-	-	-	-	-	-	-	-	-	-	-	-	-	-	-	-	-	C	C	T	C	G	G	A	T	T
LC048938.1	---------------------------------------CCTCGGATTGTGGACAGGAGATCGCAATCTCCTGCCCGAATTCGTAAATGATGATGGCGTCTAAGGACGCTACGTCAAGCGTGGATGGCGCCAGTGGCGCTGGTCAGTTGGTACCGGAGGTTAATGCTTCTGACCCTCTTGCAATGGATCCTGTGGCGGGTTCTTCAACAGCAGTTGCAACTGCTGGGCAAGTTAACCCTA	-	-	-	-	-	-	-	-	-	-	-	-	-	-	-	-	-	-	-	-	-	-	-	-	-	-	-	-	-	-	-	-	-	-	-	-	-	-	-	C	C	T	C	G	G	A	T	T
KY427651.1	--------TTGCCATGTTCCGGTGGATGCGCTTCCATGACCTCGGATTGTGGACAGGAGATCGCAATCTCCTGCCCGAATTCGTAAATGATGATGGCGTCTAAGGACGCTACATCAAGCGTGGATGGCGCCAGTGGCGCTGGTCAGTTGGTACCGGAGGTTAATGCTTCTGACCCTCTTGCAATGGATCCTGTAGCCGGCTCTTCAACAGCAGTTGCAACTGCTGGGCAAGTTAACCCTA	-	-	-	-	-	-	-	-	T	T	G	C	C	A	T	G	T	T	C	C	G	G	T	G	G	A	T	G	C	G	C	T	T	C	C	A	T	G	A	C	C	T	C	G	G	A	T	T
FJ383828.1	AGGGTGGCAGGCCATGTTCCGCTGGATGCGCTTCCATGACCTCGGATTGTGGACAGGAGATCGCAATCTCCTGCCCGAATTCGTAAATGATGATGGCGTCTAAGGACGCCACGTCAAGCGTGGATGGCGCCAGTGGCGCTGGTCAGTTGGTACCGGAGGTTAATGCTTCTGACCCTCTTGCAATGGATCCTGTAGCGGGCTCTTCAACAGCGGTTGCAACTGCTGGGCAAGTTAACCCTA	A	G	G	G	T	G	G	C	A	G	G	C	C	A	T	G	T	T	C	C	G	C	T	G	G	A	T	G	C	G	C	T	T	C	C	A	T	G	A	C	C	T	C	G	G	A	T	T
FJ383829.1	AGGGTGGCAGGCCATGTTCCGTTGGATGCGCTTCCATGACCTCGGGTTGTGGACAGGAGATCGCAATCTCCTGCCCGAATTCGTAAATGATGATGGCGTCTAAGGACGCTACGTCAAGCGTGGATGGCGCCAGTGGCGCTGGTCAGTTGGTACCGGAGGTTAATGCTTCTGACCCTCTTGCAATGGATCCTGTAGCGGGCTCTTCAACAGCGGTTGCAACTGCTGGGCAAGTTAACCCTA	A	G	G	G	T	G	G	C	A	G	G	C	C	A	T	G	T	T	C	C	G	T	T	G	G	A	T	G	C	G	C	T	T	C	C	A	T	G	A	C	C	T	C	G	G	G	T	T
FJ383830.1	AGGGTGGCAGGCCATGTTCCGCTGGATGCGCTTCCATGACCTCGGATTGTGGACAGGAAATCGCAATCTCCTGCCCGAATTCGTAAATGATGATGGCGTCTAAGGACGCTACGTCAAGCGTGGATGGCGCCAGTGGCGCTGGTCAGTTGGTACCGGAGGTTAATGCTTCTGACCCTCTTGCAATGGATCCTGTAGCGGGCTCTTCAACAGCAGTTGCAACTGCTGGGCAAGTTAACCCTA	A	G	G	G	T	G	G	C	A	G	G	C	C	A	T	G	T	T	C	C	G	C	T	G	G	A	T	G	C	G	C	T	T	C	C	A	T	G	A	C	C	T	C	G	G	A	T	T
KM246908.1	----------GCCATGTTCCGGTGGATGCGCTTCCATGACCTCGGATTGTGGACAGGAGATCGCAATCTCCTGCCCGAATTCGTAAATGATGATGGCGTCTAAGGACGCTACGTTAAGCGTGGATGGCGCCAGTGGCGCTGGTCAGTTGGTACCGGAGGTTAATGCTTCTGACCCTCTTGCAATGGATCCTGTAGCGGGCTCTTCAACAGCAGTTGCAACTGCTGGGCAAGTTAACCCTA	-	-	-	-	-	-	-	-	-	-	G	C	C	A	T	G	T	T	C	C	G	G	T	G	G	A	T	G	C	G	C	T	T	C	C	A	T	G	A	C	C	T	C	G	G	A	T	T
KM246902.1	----------GCCATGTTCCGGTGGATGCGCTTCCATGACCTCGGATTGTGGACAGGAGATCGCAATCTCCTGCCCGAATTCGTAAATGATGATGGCGTCTAAGGACGCTACGTCAAGCGTGGATGGCGCCAGTGGCGCTGGTCAGTTGGTACCGGAGGTTAATGCTTCTGACCCTCTTGCAATGGATCCTGTAGCGGGCTCTTCAACAGCAGTTGCAACTGCTGGGCAAGTTAACCCTA	-	-	-	-	-	-	-	-	-	-	G	C	C	A	T	G	T	T	C	C	G	G	T	G	G	A	T	G	C	G	C	T	T	C	C	A	T	G	A	C	C	T	C	G	G	A	T	T
HM241691.1	----------GCCATGTTCCGGTGGATGCGCTTCCATGACCTCGGATTGTGGACAGGAGATCGCAATCTCCTGCCCGAATTCGTAAATGATGATGGCGTCTAAGGACGCTACGTCAAGCGTGGATGGCGCCAGTGGCGCTGGTCAGTTGGTACCGGAGGTTAATGCTTCTGACCCTCTTGCAATGGATCCTGTAGCGGGCTCTTCAACAGCAGTTGCAACTGCTGGGCAAGTTAACCCTA	-	-	-	-	-	-	-	-	-	-	G	C	C	A	T	G	T	T	C	C	G	G	T	G	G	A	T	G	C	G	C	T	T	C	C	A	T	G	A	C	C	T	C	G	G	A	T	T
FJ384783.1	AGGGTGGCAGGCCATGTTCCGCTGGATGCGCTTCCATGACCTCGGATTGTGGACAGGAGATCGCAATCTCCTGCCCGAATTCGTAAATGATGATGGCGTCTAAGGACGCTACGTCAAGCGTGGATGGCGCCAGTGGCGCTGGTCAGTTGGTACCGGAGGTTAATGCTTCTGACCCTCTTGCAATGGATCCTGTAGCGGGCTCTTCAACAGCAGTTGCAACTGCTGGGCAAGTTAACCCTA	A	G	G	G	T	G	G	C	A	G	G	C	C	A	T	G	T	T	C	C	G	C	T	G	G	A	T	G	C	G	C	T	T	C	C	A	T	G	A	C	C	T	C	G	G	A	T	T
EU085522.1	AGGGTGGCAGGCCATGTTCCGCTGGATGCGCTTCCATGACCTCGGATTATGGACAGGAGATCGCAATCTCCTGCCCGAATTCGTAAATGATGATGGCGTCTAAGGACGCTACGTCAAGCGTGGATGGCGCCAGTGGCGCTGGTCAGTTGGTACCGGAGGTTAATGCTTCTGACCCTCTTGCGATGGATCCTGTAGCGGGCTCTTCAACAGCAGTTGCAACTGCTGGGCAAGTTAACCCTA	A	G	G	G	T	G	G	C	A	G	G	C	C	A	T	G	T	T	C	C	G	C	T	G	G	A	T	G	C	G	C	T	T	C	C	A	T	G	A	C	C	T	C	G	G	A	T	T
EU085523.1	AGGGTGGCAGGCCATGTTCCGCTGGATGCGCTTCCATGACCTCGGATTATGGACAGGAGATCGCAATCTCCTGCCCGAATTCGTAAATGATGATGGCGTCTAAGGACGCTACGTCAAGCGTGGATGGCGCCAGTGGCGCTGGTCAGTTGGTACCGGAGGTTAATGCTTCTGACCCTCTTGCAATGGATCCTGTAGCGGGCTCTTCAACAGCAGTTGCAACTGCTGGGCAAGTTAACCCTA	A	G	G	G	T	G	G	C	A	G	G	C	C	A	T	G	T	T	C	C	G	C	T	G	G	A	T	G	C	G	C	T	T	C	C	A	T	G	A	C	C	T	C	G	G	A	T	T
EU085524.1	AGGGTGGCAGGCCATGTTCCGCTGGATGCGCTTCCATGACCTCGGATTATGGACAGGAGATCGCAATCTCCTGCCCGAATTCGTAAATGATGATGGCGTCTAAGGACGCTACGTCAAGCGTGGATGGCGCCAGTGGCGCTGGTCAGTTGGTACCGGAGGTTAATGCTTCTGACCCTCTTGCAATGGATCCTGTAGCGGGCTCTTCAACAGCAGTTGCAACTGCTGGGCAAGTTAACCCTA	A	G	G	G	T	G	G	C	A	G	G	C	C	A	T	G	T	T	C	C	G	C	T	G	G	A	T	G	C	G	C	T	T	C	C	A	T	G	A	C	C	T	C	G	G	A	T	T
EU085525.1	AGGGTGGCAGGCCATGTTCCGCTGGATGCGCTTCCATGACCTCGGATTATGGACAGGAGATCGCAATCTCCTGCCCGAATTCGTAAATGATGATGGCGTCTAAGGACGCTACGTCAAGCGTGGATGGCGCCAGTGGCGCTGGTCAGTTGGTACCGGAGGTTAATGCTTCTGACCCTCTTGCAATGGATCCTGTAGCGGGCTCTTCAACAGCAGTTGCAACTGCTGGGCAAGTTAACCCTA	A	G	G	G	T	G	G	C	A	G	G	C	C	A	T	G	T	T	C	C	G	C	T	G	G	A	T	G	C	G	C	T	T	C	C	A	T	G	A	C	C	T	C	G	G	A	T	T
EU085527.1	AGGGTGGCAGGCCATGTTCCGCTGGATGCGCTTCCATGACCTCGGATTATGGACAGGAGATCGCAATCTCCTGCCCGAATTCGTAAATGATGATGGCGTCTAAGGACGCTACGTCAAGCGTGGATGGCGCCAGTGGCGCTGGTCAGTTGGTACCGGAGGTTAATGCTTCTGACCCTCTTGCAATGGATCCTGTAGCGGGCTCTTCAACAGCAGTTGCAACTGCTGGGCAAGTTAACCCTA	A	G	G	G	T	G	G	C	A	G	G	C	C	A	T	G	T	T	C	C	G	C	T	G	G	A	T	G	C	G	C	T	T	C	C	A	T	G	A	C	C	T	C	G	G	A	T	T
EU085528.1	AGGGTGGCAGGCCATGTTCCGCTGGATGCGCTTCCATGACCTCGGATTATGGACAGGAGATCGCAATCTCCTGCCCGAATTCGTAAATGATGATGGCGTCTAAGGACGCTACGTCAAGCGTGGATGGCGCCAGTGGCGCTGGTCAGTTGGTACCGGAGGTTAATGCTTCTGACCCTCTTGCAATGGATCCTGTAGCGGGCTCTTCAACAGCAGTTGCAACTGCTGGGCAAGTTAACCCTA	A	G	G	G	T	G	G	C	A	G	G	C	C	A	T	G	T	T	C	C	G	C	T	G	G	A	T	G	C	G	C	T	T	C	C	A	T	G	A	C	C	T	C	G	G	A	T	T
EF078287.1	AGGGTGGCAGGCCATGTTCCGCTGGATGCGCTTCCATGACCTCGGATTATGGACAGGAGATCGCAATCTCCTGCCCGAATTCGTAAATGATGATGGCGTCTAAGGACGCTACGTCAAGCGTGGATGGCGCCAGTGGCGCTGGTCAGTTGGTACCGGAGGTTAATGCTTCTGACCCTCTTGCAATGGATCCTGTAGCGGGCTCTTCAACAGCAGTTGCAACTGCTGGGCAAGTTAACCCTA	A	G	G	G	T	G	G	C	A	G	G	C	C	A	T	G	T	T	C	C	G	C	T	G	G	A	T	G	C	G	C	T	T	C	C	A	T	G	A	C	C	T	C	G	G	A	T	T
EF078285.1	AGGGTGGCAGGCCATGTTCCGCTGGATGCGCTTCCATGACCTCGGATTATGGACAGGAGATCGCAATCTCCTGCCCGAATTCGTAAATGATGATGGCGTCTAAGGACGCTACGTCAAGCGTGGATGGCGCCAGTGGCGCTGGTCAGTTGGTACCGGAGGTTAATGCTTCTGACCCTCTTGCAATGGATCCTGTAGCGGGCTCTTCAACAGCAGTTGCAACTGCTGGGCAAGTTAACCCTA	A	G	G	G	T	G	G	C	A	G	G	C	C	A	T	G	T	T	C	C	G	C	T	G	G	A	T	G	C	G	C	T	T	C	C	A	T	G	A	C	C	T	C	G	G	A	T	T
AB684696.1	---------------------------------------CCTCGGATTGTGGACAGGAGATCGCAATCTCCTGCCCGAATTCGTAAATGATGATGGCGTCTAAGGACGCCCCTTCAAACATGGATGGCACCAGTGGTGCTGGCCAGCTGGTTCCAGAGGCAAATACAGCTGAGCCAATAAATATGGAATCTGTAGTGGGTGCTGCTACTGCAACTGCCACTGCAGGGCAAGTTAATTTGA	-	-	-	-	-	-	-	-	-	-	-	-	-	-	-	-	-	-	-	-	-	-	-	-	-	-	-	-	-	-	-	-	-	-	-	-	-	-	-	C	C	T	C	G	G	A	T	T
GU248216.1	---------------------------------------------------------------------TCTGCCCGAATTCGTAAATGATGATGGCGTCTAAGGACGCCCCAACATCCCCTGATGGCGCCAGTGGCGCTGGCCAGCTGGTACCGGAGGCTAATACAGCTGAGCAAATTTCAATGGACCCTGTTGCGGGTGCTTCAACAGCAGTCGCGACGGCTGGGCAAGTTAATATGA	-	-	-	-	-	-	-	-	-	-	-	-	-	-	-	-	-	-	-	-	-	-	-	-	-	-	-	-	-	-	-	-	-	-	-	-	-	-	-	-	-	-	-	-	-	-	-	-
KT943509.1	----------------------------------------------------------------AATCTCCTGCCCGAATTCGTAAATGATGATGGCGTCTAAGGACGCCCCAACATCCCCCGATGGCGCCAGTGGCGCCGGCCAGCTGGTACCGGAGGCTAATACAGCTGAGCAAATTTCAATGGACCCTGTTGCGGGTGCTTCAACAGCAGTCGCGACGGCTGGGCAAGTTAATATGA	-	-	-	-	-	-	-	-	-	-	-	-	-	-	-	-	-	-	-	-	-	-	-	-	-	-	-	-	-	-	-	-	-	-	-	-	-	-	-	-	-	-	-	-	-	-	-	-
FJ383817.1	AGGGTGGCAAGCCATGTTCCGCTGGATGCGGTTCCACGACCTTGGCCTGTGGACAGGAGATCGCAATCTCCTGCCCGAATTCGTAAATGATGATGGCGTCTAAGGACGCCCCAGCATCCCCTGATGGCGCCAGTGGCGCCGGCCAGCTGGTACCGGAGGCTAATACAGCTGAGCAAATTTCAATGGACCCTGTTGCGGGTGCTTCAACAGCAGTCGCGACGGCTGGGCAAGTTAATATGA	A	G	G	G	T	G	G	C	A	A	G	C	C	A	T	G	T	T	C	C	G	C	T	G	G	A	T	G	C	G	G	T	T	C	C	A	C	G	A	C	C	T	T	G	G	C	C	T
KC294198.1	AGGGTGGCAGGCCATGTTCCGCTGGATGCGGTTCCACGACCTTGGCCTGTGGACAGGAGATCGCAATCTCCTGCCCGAATTCGTAAATGATGATGGCGTCTAAGGACGCCCCAACATCCCCTGATGGCGCCAGTGGCGCCGGCCAGCTGGTACCGGAGGCTAATACAGCTGAGCAAATTTCAATGGACCCTGTTGCGGGTGCTTCAACAGCAGTCGCGACGGCTGGGCAAGTTAATATGA	A	G	G	G	T	G	G	C	A	G	G	C	C	A	T	G	T	T	C	C	G	C	T	G	G	A	T	G	C	G	G	T	T	C	C	A	C	G	A	C	C	T	T	G	G	C	C	T
FJ383885.1	-----------------------------------------------------------------ATCTCCTGCCCGAATTCGTAAATGATGATGGCGTCTAAGGACGCCCCAACATCCCCTGATGGCGCCAGTGGCGCCGGCCAGCTGGTACCGGAGGCTAATACAGCTGAGCAAATTTCAATGGACCCTGTTGCGGGTGCTTCAACAGCAGTCGCGACGGCTGGGCAAGTTAATATGA	-	-	-	-	-	-	-	-	-	-	-	-	-	-	-	-	-	-	-	-	-	-	-	-	-	-	-	-	-	-	-	-	-	-	-	-	-	-	-	-	-	-	-	-	-	-	-	-
AB504702.1	AGGGTGGCAAGCCATGTTCCGCTGGATGCGGTTCCACGATCTTGGCCTGTGGACAGGAGATCGCAATCTCCTGCCCGAATTCGTAAATGATGATGGCGTCTAAGGACGCCCCAACATCCCCTGATGGCGCTAGTGGCGCCGGCCAGCTGGTACCGGAGGCTAATGCAGCTGAGCAAATTTCAATGGACCCTGTTGCGGGTGCTTCAACAGCAGTCGCAACGGCTGGGCAAGTTAACATGA	A	G	G	G	T	G	G	C	A	A	G	C	C	A	T	G	T	T	C	C	G	C	T	G	G	A	T	G	C	G	G	T	T	C	C	A	C	G	A	T	C	T	T	G	G	C	C	T
AB504688.1	AGGGTGGCAAGCCATGTTCCGCTGGATGCGGTTCCACGATCTTGGCCTGTGGACAGGAGATCGCAATCTCCTGCCCGAATTCGTAAATGATGATGGCGCCTAAGGACGCCCCAACATCCCCTGATGGCGCTAGTGGCGCCGGCCAGCTGGTACCGGAGGCTAATACAGCTGAGCAAATCTCAATGGACCCTGTTGCGGGTGCTTCAACAGCAGTCGCAACGGCTGGGCAAGTTAACATGA	A	G	G	G	T	G	G	C	A	A	G	C	C	A	T	G	T	T	C	C	G	C	T	G	G	A	T	G	C	G	G	T	T	C	C	A	C	G	A	T	C	T	T	G	G	C	C	T
KP407451.1	AGGGTGGCAAGCCATGTTCCGCTGGATGCGGTTCCACGATCTTGGCCTGTGGACAGGAGATCGCAATCTCCTGCCCGAATTCGTAAATGATGATGGCGTCTAAGGACGCTCCAACATCCCCTGATGGCGCTAGTGGCGCCGGCCAGCTGGTACCGGAGGCTAATACAGCTGAGCAAATCTCAATGGACCCTGTTGCGGGTGCTTCAACAGCAGTCGCAACGGCTGGGCAAGTTAACATGA	A	G	G	G	T	G	G	C	A	A	G	C	C	A	T	G	T	T	C	C	G	C	T	G	G	A	T	G	C	G	G	T	T	C	C	A	C	G	A	T	C	T	T	G	G	C	C	T
AB504692.1	AGGGTGGCAAGCCATGTTCCGCTGGATGCGGTTCCACGATCTTGGCCTGTGGACAGGAGATCGCAATCTCCTGCCCGAATTCGTAAATGATGATGGCGTCTAAGGACGCCCCAACATCCCCTGATGGCGCTAGTGGCGCCGGCCAGCTGGTACCGGAGGCTAATACAGCTGAGCAAATCTCAATGGACCCTGTTGCGGGTGCTTCAACAGCAGTCGCAACGGCTGGGCAAGTTAACATGA	A	G	G	G	T	G	G	C	A	A	G	C	C	A	T	G	T	T	C	C	G	C	T	G	G	A	T	G	C	G	G	T	T	C	C	A	C	G	A	T	C	T	T	G	G	C	C	T
LC147087.1	AGGGTGGCAAGCCATGTTCCGCTGGATGCGGTTCCACGACCTTGGCCTGTGGACAGGAGATCGCAATCTCCTGCCCGAATTCGTAAATGATGATGGCGTCTAAGGACGCCCCAACATCCCCTGATGGCGCTAGTGGCGCCGGCCAGCTGGTACCGGAGGCTAATACAGCTGAGCAAATCTCAATGGACCCTGTTGCGGGTGCTTCAACAGCAGTCGCAACGGCTGGGCAAGTTAACATGA	A	G	G	G	T	G	G	C	A	A	G	C	C	A	T	G	T	T	C	C	G	C	T	G	G	A	T	G	C	G	G	T	T	C	C	A	C	G	A	C	C	T	T	G	G	C	C	T
AB504705.1	AGGGTGGCAAGCCATGTTCCGCTGGATGCGGTTCCACGATCTTGGCCTGTGGACAGGAGATCGCAATCTCCTGCCCGAATTCGTAAATGATGATGGCGTCTAAGGACGCCCCAACATCCCCTGATGGCGCTAGTGGCGCCGGCCAGCTGGTACCGGAGGCTAATACAGCTGAGCAAATCTCAATGGACCCTGTTGCGGGTGCTTCAACAGCAGTCGCAACGGCTGGGCAAGTTAACATGA	A	G	G	G	T	G	G	C	A	A	G	C	C	A	T	G	T	T	C	C	G	C	T	G	G	A	T	G	C	G	G	T	T	C	C	A	C	G	A	T	C	T	T	G	G	C	C	T
KY427656.1	--------TTGCCATGTTCCGGTGGATGCGGTTCCACGATCTTGGCCTGTGGACAGGAGATCGCAATCTCCTGCCCGAATTCGTAAATGATGATGGCGTCTAAGGACGCCCCAACATCCCCTGATGGCGCTAGTGGCGCCGGCCAGCTGGTACCGGAGGCTAATACAGCTGAGCAAATTTCAATGGACCCTGTTGCGGGTGCTTCAACAGCAGTCGCAACGGCTGGGCAAGTTAACATGA	-	-	-	-	-	-	-	-	T	T	G	C	C	A	T	G	T	T	C	C	G	G	T	G	G	A	T	G	C	G	G	T	T	C	C	A	C	G	A	T	C	T	T	G	G	C	C	T
GU186913.1	AGGGTGGCAAGCCATGTTCCGCTGGATGCGGTTCCACGATCTTGGCCTGTGGACAGGAGATCGCAATCTCCTGCCCGAATTCGTAAATGATGATGGCGTCTAAGGACGCCCCAACATCCCCTGATGGCGCTAGTGGCGCCGGCCAGCTGGTACCGGAGGCTAATACAGCTGAGCAAATTTCAATGGACCCTGTTGCGGGTGCTTCAACAGCAGTCGCAACGGCTGGGCAAGTTAACATGA	A	G	G	G	T	G	G	C	A	A	G	C	C	A	T	G	T	T	C	C	G	C	T	G	G	A	T	G	C	G	G	T	T	C	C	A	C	G	A	T	C	T	T	G	G	C	C	T
KF475964.1	AGGGTGGCAAGCCATGTTCCGCTGGATGCGGTTCCACGATCTTGGCCTGTGGACAGGAGATCGCAATCTCCTGCCCGAATTCGTAAATGATGATGGCGTCTAAGGACGCCCCAACATCCCCTGATGGCGCCAGTGGCGCCGGCCAGCTGGTACCGGAGGCTAATACAGCTGAGCAAATTTCAATGGACCCCGTTGCGGGTGCTTCAACAGCAGTCGCGACGGCTGGGCAAGTTAATATGA	A	G	G	G	T	G	G	C	A	A	G	C	C	A	T	G	T	T	C	C	G	C	T	G	G	A	T	G	C	G	G	T	T	C	C	A	C	G	A	T	C	T	T	G	G	C	C	T
LC147089.1	AGGGTGGCAAGCCATGTTCCGCTGGATGCGGTTCCACGATCTTGGCCTGTGGACAGGAGATCGCAATCTCCTGCCCGAATTCGTAAATGATGATGGCGTCTAAGGACGCCCCAACATCCCCTGATGGCGCTAGTGGCGCCGGCCAGCTGGTACCGGAGGCTAATACAGCTGAGCAAATTTCAATGGACCCTGTTGCGGGTGCTTCAACAGCAGTCGCAACGGCTGGGCAAGTTAACATGA	A	G	G	G	T	G	G	C	A	A	G	C	C	A	T	G	T	T	C	C	G	C	T	G	G	A	T	G	C	G	G	T	T	C	C	A	C	G	A	T	C	T	T	G	G	C	C	T
JQ388274.1	AGGGTGGCAAGCCATGTTCCGCTGGATGCGGTTCCATGATCTTGGCTTGTGGACAGGAGATCGCAATCTCCTGCCCGAATTCGTAAATGATGATGGCGTCTAAGGACGCCCCAACATCCCCTGATGGCGCCAGTGGCGCCGGCCAGCTGGTACCGGAGGCTAATACAGCTGAGCAAATTTCAATGGACCCTGTTGCGGGTGCTTCAACAGCAGTCGCGACGGCTGGACAAGTAAATATGA	A	G	G	G	T	G	G	C	A	A	G	C	C	A	T	G	T	T	C	C	G	C	T	G	G	A	T	G	C	G	G	T	T	C	C	A	T	G	A	T	C	T	T	G	G	C	T	T
LN854564.1	AGGGTGGCAAGCCATGTTCCGCTGGATGCGGTTCCATGATCTTGGCTTGTGGACAGGAGATCGCAATCTCCTGCCCGAATTCGTAAATGATGATGGCGTCTAAGGACGCCCCAACATCCCCTGATGGCGCCAGTGGCGCCGGCCAGCTGGTACCGGAGGCTAATACAGCTGAGCAAATTTCAATGGACCCTGTTGCGGGTGCTTCAACAGCAGTCGCGACGGCTGGGCAAGTGAATATGA	A	G	G	G	T	G	G	C	A	A	G	C	C	A	T	G	T	T	C	C	G	C	T	G	G	A	T	G	C	G	G	T	T	C	C	A	T	G	A	T	C	T	T	G	G	C	T	T
KP963774.1	AGGGTGGCAAGCCATGTTCCGCTGGATGCGGTTCCACGACCTTGGCCTGTGGACAGGAGATCGCAATCTCCTGCCCGAATTCGTAAATGATGATGGCGTCTAAGGACGCCCCAACATCCCCTGATGGCGCCAGTGGCGCCGGCCAGCTGGTACCGGAGGCTAATACAGCTGAGCAAATTTCAATGGACCCTGTTGCGGGTGCTTCAACAGCAGTCGCGACAGCTGGGCAAGTTAATATGA	A	G	G	G	T	G	G	C	A	A	G	C	C	A	T	G	T	T	C	C	G	C	T	G	G	A	T	G	C	G	G	T	T	C	C	A	C	G	A	C	C	T	T	G	G	C	C	T
KP963775.1	AGGGTGGCAAGCCATGTTCCGCTGGATGCGGTTCCACGACCTTGGCCTGTGGACAGGAGATCGCAATCTCCTGCCCGAATTCGTAAATGATGATGGCGTCTAAGGACGCCCCAACATCCCCTGATGGCGCCAGTGGCGCCGGCCAGCTGGTACCGGAGGCTAATACAGCTGAGCAAATTTCAATGGACCCTGTTGCGGGTGCTTCAACAGCAGTCGCGACAGCTGGGCAAGTTAATATGA	A	G	G	G	T	G	G	C	A	A	G	C	C	A	T	G	T	T	C	C	G	C	T	G	G	A	T	G	C	G	G	T	T	C	C	A	C	G	A	C	C	T	T	G	G	C	C	T
KY056140.1	--------------------------------------------------------GAGATCGCAATCTCCTGCCCGAATTCGTAAATGATGATGGCGTCTAAGGACGCCCCAACATCCCCCGATGGCGCCAGTGGCGCCGGCCAGCTGGTACCGGAGGCTAATACAGCTGAGCAAATTTCAATGGACCCTGTTGCGGGTGCTTCAACAGCAGTCGCGACGGCTGGACAAGTTAATATGA	-	-	-	-	-	-	-	-	-	-	-	-	-	-	-	-	-	-	-	-	-	-	-	-	-	-	-	-	-	-	-	-	-	-	-	-	-	-	-	-	-	-	-	-	-	-	-	-
KY056139.1	--------------------------------------------------------GAGATCGCAATCTCCTGCCCGAATTCGTAAATGATGATGGCGTCTAAGGACGCCCCAACATCCCCCGATGGCGCCAGTGGCGCCGGCCAGCTGGTACCGGAGGCTAATACAGCTGAGCAAATTTCAATGGACCCTGTTGCGGGTGCTTCAACAGCAGTCGCGACGGCTGGACAAGTTAATATGA	-	-	-	-	-	-	-	-	-	-	-	-	-	-	-	-	-	-	-	-	-	-	-	-	-	-	-	-	-	-	-	-	-	-	-	-	-	-	-	-	-	-	-	-	-	-	-	-
KY056138.1	--------------------------------------------------------GAGATCGCAATCTCCTGCCCGAATTCGTAAATGATGATGGCGTCTAAGGACGCCCCAACATCCCCCGATGGCGCCAGTGGCGCCGGCCAGCTGGTACCGGAGGCTAATACAGCTGAGCAAATTTCAATGGACCCTGTTGCGGGTGCTTCAACAGCAGTCGCGACGGCTGGACAAGTTAATATGA	-	-	-	-	-	-	-	-	-	-	-	-	-	-	-	-	-	-	-	-	-	-	-	-	-	-	-	-	-	-	-	-	-	-	-	-	-	-	-	-	-	-	-	-	-	-	-	-
KY056137.1	--------------------------------------------------------GAGATCGCAATCTCCTGCCCGAATTCGTAAATGATGATGGCGTCTAAGGACGCCCCAACATCCCCCGATGGCGCCAGTGGCGCCGGCCAGCTGGTACCGGAGGCTAATACAGCTGAGCAAATTTCAATGGACCCTGTTGCGGGTGCTTCAACAGCAGTCGCGACGGCTGGACAAGTTAATATGA	-	-	-	-	-	-	-	-	-	-	-	-	-	-	-	-	-	-	-	-	-	-	-	-	-	-	-	-	-	-	-	-	-	-	-	-	-	-	-	-	-	-	-	-	-	-	-	-
KY056136.1	--------------------------------------------------------GAGATCGCAATCTCCTGCCCGAATTCGTAAATGATGATGGCGTCTAAGGACGCCCCAACATCCCCCGATGGCGCCAGTGGCGCCGGCCAGCTGGTACCGGAGGCTAATACAGCTGAGCAAATTTCAATGGACCCTGTTGCGGGTGCTTCAACAGCAGTCGCGACGGCTGGACAAGTTAATATGA	-	-	-	-	-	-	-	-	-	-	-	-	-	-	-	-	-	-	-	-	-	-	-	-	-	-	-	-	-	-	-	-	-	-	-	-	-	-	-	-	-	-	-	-	-	-	-	-
KY056135.1	--------------------------------------------------------GAGATCGCAATCTCCTGCCCGAATTCGTAAATGATGATGGCGTCTAAGGACGCCCCAACATCCCCCGATGGCGCCAGTGGCGCCGGCCAGCTGGTACCGGAGGCTAATACAGCTGAGCAAATTTCAATGGACCCTGTTGCGGGTGCTTCAACAGCAGTCGCGACGGCTGGACAAGTTAATATGA	-	-	-	-	-	-	-	-	-	-	-	-	-	-	-	-	-	-	-	-	-	-	-	-	-	-	-	-	-	-	-	-	-	-	-	-	-	-	-	-	-	-	-	-	-	-	-	-
KY056134.1	--------------------------------------------------------GAGATCGCAATCTCCTGCCCGAATTCGTAAATGATGATGGCGTCTAAGGACGCCCCAACATCCCCCGATGGCGCCAGTGGCGCCGGCCAGCTGGTACCGGAGGCTAATACAGCTGAGCAAATTTCAATGGACCCTGTTGCGGGTGCTTCAACAGCAGTCGCGACGGCTGGACAAGTTAATATGA	-	-	-	-	-	-	-	-	-	-	-	-	-	-	-	-	-	-	-	-	-	-	-	-	-	-	-	-	-	-	-	-	-	-	-	-	-	-	-	-	-	-	-	-	-	-	-	-
KY056133.1	--------------------------------------------------------GAGATCGCAATCTCCTGCCCGAATTCGTAAATGATGATGGCGTCTAAGGACGCCCCAACATCCCCCGATGGCGCCAGTGGCGCCGGCCAGCTGGTACCGGAGGCTAATACAGCTGAGCAAATTTCAATGGACCCTGTTGCGGGTGCTT------------------------------------	-	-	-	-	-	-	-	-	-	-	-	-	-	-	-	-	-	-	-	-	-	-	-	-	-	-	-	-	-	-	-	-	-	-	-	-	-	-	-	-	-	-	-	-	-	-	-	-
LC147092.1	AGGCTGGCAGGCCATGTTCCGCTGGATGCGTTTTCATGACCTTGGACTTTGGACAGGAGATCGCGATCTCCTGCCCGAATTCGTAAATGATGATGGCGTCTAAGGACGCCCCAACATCGCCTGATGGCGCCAGTGGCGCTGGCCAGCTAGTGCCGGAGGTTAATACAGCTGACCAAATTTCAATGGACCCTGTTGCAGGTGCTTCCACTGCAGTTGCAACAGCTGGGCAAGTTAATATGA	A	G	G	C	T	G	G	C	A	G	G	C	C	A	T	G	T	T	C	C	G	C	T	G	G	A	T	G	C	G	T	T	T	T	C	A	T	G	A	C	C	T	T	G	G	A	C	T
KP027330.1	AGGCTGGCAGGCCATGTTCCGCTGGATGCGTTTTCATGACCTTGGACTTTGGACAGGAGATCGCGATCTCCTGCCCGAATTCGTAAATGATGATGGCGTCTAAGGACGCCCCAACATCGCCTGATGGCGCCAGTGGCGCTGGCCAGCTAGTGCCGGAGGTTAATACAGCTGACCAAATTTCAATGGATCCTGTTGCGGGTGCTTCCACTGCAGTTGCAACCGCTGGGCAAGTTAATATGA	A	G	G	C	T	G	G	C	A	G	G	C	C	A	T	G	T	T	C	C	G	C	T	G	G	A	T	G	C	G	T	T	T	T	C	A	T	G	A	C	C	T	T	G	G	A	C	T
KY427658.1	---------TGCCATGTTCCGGTGGATGCGTTTTCATGACCTTGGACTTTGGACAGGAGATCGCGATCTCCTGCCCGAATTCGTAAATGATGATGGCGTCTAAGGACGCCCCAACATCGCCTGATGGCGCCAGTGGCGCTGGCCAGCTAGTGCCGGAGGTTAATACAGCTGACCAAATTTCAATGGATCCTGTTGCGGGTGCTTCCACTGCAGTTGCAACCGCTGGACAAGTTAATATGA	-	-	-	-	-	-	-	-	-	T	G	C	C	A	T	G	T	T	C	C	G	G	T	G	G	A	T	G	C	G	T	T	T	T	C	A	T	G	A	C	C	T	T	G	G	A	C	T
KM246916.1	----------GCCATGTTCCGGTGGATGCGTTTTCATGACCTTGGACTTTGGACAGGAGATCGCGATCTCCTGCCCGAATTCGTAAATGATGATGGCGTCTAAGGACGCCCCAACATCGCCTGATGGCGCCAGTGGCGCTGGCCAGCTAGTGCCGGAGGTTAATACAGCTGACCAAATTTCAATGGATCCTGTTGCGGGTGCTTCCACTGCAGTTGCAACCGCTGGACAAGTTAATATGA	-	-	-	-	-	-	-	-	-	-	G	C	C	A	T	G	T	T	C	C	G	G	T	G	G	A	T	G	C	G	T	T	T	T	C	A	T	G	A	C	C	T	T	G	G	A	C	T
KX685457.1	AGGTTGGCAGGCAATGTTCCGCTGGATGCGCTTCCATGATCTCGGGTTGTGGACAGGAGATCGCAATCTCCTGCCCGAATTCGTAAATGATGATGGCGTCTAAGGACGCTACACCAAGCGCAGATGGCGCGAATGGCGCCGGTCAGCTTGTGCCGGAGGTTAATAATGCTGAACCACTGCCCCTTGATCCTGTGGCTGGGGCTACTACCGCCCTAGCCACTGCTGGTCAAGTTAATATGA	A	G	G	T	T	G	G	C	A	G	G	C	A	A	T	G	T	T	C	C	G	C	T	G	G	A	T	G	C	G	C	T	T	C	C	A	T	G	A	T	C	T	C	G	G	G	T	T
FJ383888.1	-----------------------------------------------------------------ATCTTCTGCCTGAATTCGTAAATGATGATGGCGTCTAAGGACGCTACACCAAGCGCAGATGGCGCGAATGGCGCCGGTCAGCTCGTGCCGGAGGTTAATAATGCTGAACCACTGCCTCTTGATCCTGTGGCTGGGGCTTCTACTGCCTTAGCTACTGCTGGTCAAGTTAATATGA	-	-	-	-	-	-	-	-	-	-	-	-	-	-	-	-	-	-	-	-	-	-	-	-	-	-	-	-	-	-	-	-	-	-	-	-	-	-	-	-	-	-	-	-	-	-	-	-
KY427659.1	---------TGCCATGTTCCGGTGGATGCGCTTCCATGATCTTGGGTTGTGGACAGGAGATCGCAATCTTCTGCCTGAATTCGTAAATGATGATGGCGTCTAAGGACGCTACACCAAGCGCAGATGGCGCGAATGGCGCCGGTCAGCTCGTGCCGGAGGTTAATAATGCTGAACCACTGCCTCTTGATCCTGTGGCTGGGGCTTCTACTKCCTTAGCTACTGCTGGTCAAGTTAATATGA	-	-	-	-	-	-	-	-	-	T	G	C	C	A	T	G	T	T	C	C	G	G	T	G	G	A	T	G	C	G	C	T	T	C	C	A	T	G	A	T	C	T	T	G	G	G	T	T
KM246907.1	----------GCCATGTTCCGGTGGATGCGCTTCCATGATCTTGGGTTGTGGACAGGAGATCGCAATCTTCTGCCTGAATTCGTAAATGATGATGGCGTCTAAGGACGCTACACCAAGCGCAGATGGCGCGAATGGCGCCGGTCAGCTCGTGCCGGAGGTTAATAATGCTGAACCACTGCCTCTTGATCCTGTGGCTGGGGCTTCTACTGCCTTAGCTACTGCTGGTCAAGTTAATATGA	-	-	-	-	-	-	-	-	-	-	G	C	C	A	T	G	T	T	C	C	G	G	T	G	G	A	T	G	C	G	C	T	T	C	C	A	T	G	A	T	C	T	T	G	G	G	T	T
AB684690.1	---------------------------------------TCTCGGGTTGTGGACAGGAGATCGCAATCTCCTGCCCGAATTCGTAAATGATGATGGCGTCTAAGGACGCTACATCAAGCGCAGATGGCGCGAACGGCGCCGGTCAGCTTGTGCCGGAGGTTAATAATGCTGAACCACTGCCTCTTGACCCTGTGGCTGGGGCTTCCACTGCCTTAGCCACTGCTGGTCAAGTTAATATGA	-	-	-	-	-	-	-	-	-	-	-	-	-	-	-	-	-	-	-	-	-	-	-	-	-	-	-	-	-	-	-	-	-	-	-	-	-	-	-	T	C	T	C	G	G	G	T	T
AB684719.1	---------------------------------------TCTCGGGTTGTGGACAGGAGATCGCAATCTCCTGCCTGAATTCGTAAATGATGATGGCGTCTAAGGACGCTACACCAAGCGCAGATGGCGCGAACGGCGCCGGTCAGCTCGTGCCGGAGGTTAATAATGCTGAACCACTGCCTCTTGATCCTGTGGCTGGGGCTTCTACTGCCTTAGCTACTGCTGGTCAAGTTAATATGA	-	-	-	-	-	-	-	-	-	-	-	-	-	-	-	-	-	-	-	-	-	-	-	-	-	-	-	-	-	-	-	-	-	-	-	-	-	-	-	T	C	T	C	G	G	G	T	T
LC048936.1	---------------------------------------TCTCGGGTTGTGGACAGGAGATCGCAATCTCCTGCCTGAATTCGTAAATGATGATGGCGTCTAAGGACGCCACACCAAGCGCAGATGGCGCGAACGGCGCCGGTCAGCTCGTACCGGAGGTTAATAATGCTGAACCACTGCCTCTTGACCCCGTGGCTGGGGCTTCTACTGCCTTAGCTACTGCTGGTCAAGTTAATATGA	-	-	-	-	-	-	-	-	-	-	-	-	-	-	-	-	-	-	-	-	-	-	-	-	-	-	-	-	-	-	-	-	-	-	-	-	-	-	-	T	C	T	C	G	G	G	T	T
LC048896.1	---------------------------------------TCTCGGGTTGTGGACAGGAGATCGCAATCTCCTGCCTGAATTCGTAAATGATGATGGCGTCTAAGGACGCTACACCAAGCGCAGATGGCGCGAACGGCGCCGGTCAGCTCGTACCGGAGGTTAATAATGCTGAACCACTGCCTCTTGATCCTGTGGCTGGGGCTTCTACTGCCTTAGCTACTGCTGGTCAAGTTAATATGA	-	-	-	-	-	-	-	-	-	-	-	-	-	-	-	-	-	-	-	-	-	-	-	-	-	-	-	-	-	-	-	-	-	-	-	-	-	-	-	T	C	T	C	G	G	G	T	T
KT732278.1	---------------------------------------------------------------TCTCACCCTGCCCGAATTCGTAAATGATGATGGCGTCTAAGGACGCTACACCAAGCGCAGATGGCGCGAATGGCGCCGGTCAGCTTGTGCCGGAGGTTAATAATGCTGAACCACTGCCACTTGATCCAGTGGCGGGAGCTTCCACCGCTCTTGCCACTGCTGGACAAGTTAATATGA	-	-	-	-	-	-	-	-	-	-	-	-	-	-	-	-	-	-	-	-	-	-	-	-	-	-	-	-	-	-	-	-	-	-	-	-	-	-	-	-	-	-	-	-	-	-	-	-
GU248218.1	----------------------------------------------------------------------CTGCCCGAATTCGTAAATGATGATGGCGTCTAAGGACGCCACACCAAGCGCAGATGGCGCGAATGGCGCCGGTCAGCTTGTGCCGGAGGTTAATAATGCTGAACCACTGCCACTTGATCCAGTGGCGGGAGCTTCCACCGCTCTTGCCACTGCTGGACAAGTTAATATGA	-	-	-	-	-	-	-	-	-	-	-	-	-	-	-	-	-	-	-	-	-	-	-	-	-	-	-	-	-	-	-	-	-	-	-	-	-	-	-	-	-	-	-	-	-	-	-	-
KX154762.1	-----------CCATGTTCCGTTGGATGCGCTTTCACGACCTCGGATTGTGGACAGGAGATCGCAATCTTCTGCCCGAATTCGTAAATGATGATGGCGTCTAAGGACGCCCCATCAAGCGCAGATGGCGCGAATGGCGCCGGTCAGCTTGTGCCGGAGGTTAATAATGCTGAACCACTGCCACTTGATCCAGTGGCGGGGGCTTCCACTGCCCTTGCCACTGCTGGACAAGTTAATATGA	-	-	-	-	-	-	-	-	-	-	-	C	C	A	T	G	T	T	C	C	G	T	T	G	G	A	T	G	C	G	C	T	T	T	C	A	C	G	A	C	C	T	C	G	G	A	T	T
FJ383818.1	AGGTTGGCAGGCCATGTTCCGTTGGATGCGCTTTCACGACCTCGGATTGTGGACAGGAGATCGCAATCTCCTGCCCGAATTCGTAAATGATGATGGCGTCTAAGGACGCCCCACCAAGCGCAGATGGCGCGAATGGCGCCGGTCAGCTTGTGCCGGAGGTTAATAATGCTGAACCACTGCCACTTGATCCAGTGGCGGGGGCTTCCACCGCCCTTGCCACTGCTGGACAAGTTAATATGA	A	G	G	T	T	G	G	C	A	G	G	C	C	A	T	G	T	T	C	C	G	T	T	G	G	A	T	G	C	G	C	T	T	T	C	A	C	G	A	C	C	T	C	G	G	A	T	T
KJ402295.1	AGGCTGGCAGGCCATGTTCCGTTGGATGCGCTTTCACGACCTCGGATTGTGGACAGGAGATCGCAATCTCCTGCCCGAATTCGTAAATGATGATGGCGTCTAAGGACGCCCCATCAAGCGCAGATGGCGCGAATGGCGCCGGTCAGCTTGTGCCGGAGGTTAATAATGCTGAACCACTGCCACTTGATCCAGTGGCGGGGGCTTCCACCGCCCTTGCCACTGCTGGACAAGTTAATATGA	A	G	G	C	T	G	G	C	A	G	G	C	C	A	T	G	T	T	C	C	G	T	T	G	G	A	T	G	C	G	C	T	T	T	C	A	C	G	A	C	C	T	C	G	G	A	T	T
MF401862.1	AGGCTGGCAGGCCATGTTCCGTTGGATGCGCTTTCACGACCTCGGATTATGGACAGGGGATCGCAATCTCCTGCCCGAATTCGTAAATGATGATGGCGTCTAAGGACGCCCCACCAAGCGCAGATGGCGCGAATGGCGCCGGTCAGCTTGTGCCGGAGGTTAATAATGCTGAACCACTGCCACTTGATCCAGTGGCGGGGGCTTCCACCGCCCTTGCCACTGCTGGACAAGTCAATATGA	A	G	G	C	T	G	G	C	A	G	G	C	C	A	T	G	T	T	C	C	G	T	T	G	G	A	T	G	C	G	C	T	T	T	C	A	C	G	A	C	C	T	C	G	G	A	T	T
AB684724.1	---------------------------------------CCTCGGATTGTGGACAGGAGATCGCAATCTTCTGCCCGAATTCGTAAATGATGATGGCGTCTAAGGACGCCTCACCAAGCGCAGATGGCGCGAATGGCGCCGGTCAGCTTGTGCCGGAGGTTAATAATGCTGAACCACTGCCACTTGATCCAGTGGCGGGAGCTTCCACCGCTCTTGCCACTGCTGGACAAGTTAATATGA	-	-	-	-	-	-	-	-	-	-	-	-	-	-	-	-	-	-	-	-	-	-	-	-	-	-	-	-	-	-	-	-	-	-	-	-	-	-	-	C	C	T	C	G	G	A	T	T
AB684708.1	---------------------------------------CCTCGGATTGTGGACAGGAGATCGCAATCTTCTGCCCGAATTCGTAAATGATGATGGCGTCTAAGGACGCCTCACCAAGCGCAGATGGCGCGAATGGCGCCGGTCAGCTTGTGCCGGAGGTTAATAATGCTGAACCACTGCCACTTGATCCAGTGGCGGGAGCTTCCACCGCTCTTGCCACTGCTGGACAAGTTAATATGA	-	-	-	-	-	-	-	-	-	-	-	-	-	-	-	-	-	-	-	-	-	-	-	-	-	-	-	-	-	-	-	-	-	-	-	-	-	-	-	C	C	T	C	G	G	A	T	T
KY427655.1	---------TGCCATGTTCCGGTGGATGCGCTTCCATGACCTCGGGTTGTGGACAGGAGATCGCAATCTCTTGCCCGAATTCGTAAATGATGATGGCGTCTAAGGACGCTACACCAAGCGCAGATGGCGCAAATGGCGCCGGTCAGCTTGTGCCGGAGGTTAATAATGCTGAACCACTGCCACTTGATCCAGCGGCGGGAGCTTCCACCGCTCTTGCCACTGCTGGACAAGTTAATATGA	-	-	-	-	-	-	-	-	-	T	G	C	C	A	T	G	T	T	C	C	G	G	T	G	G	A	T	G	C	G	C	T	T	C	C	A	T	G	A	C	C	T	C	G	G	G	T	T
KP027329.1	AGGCTGGCAGGCCATGTTCCGATGGATGCGCTTCCATGACCTCGGATTGTGGACAGGAGATCGCAATCTCCTGCCCGAATTCGTAAATGATGATGGCGTCTAAGGACGCTACACCAAGCGCAGATGGCGCGAATGGCGCCGGTCAGCTTGTGCCGGAGGTTAATAATGCTGAACCACTGCCACTTGATCCAGTGGCGGGAGCTTCCACCGCTCTTGCCACCGCTGGACAAGTTAATATGA	A	G	G	C	T	G	G	C	A	G	G	C	C	A	T	G	T	T	C	C	G	A	T	G	G	A	T	G	C	G	C	T	T	C	C	A	T	G	A	C	C	T	C	G	G	A	T	T
AB985436.1	---------------------------------------CCTCGGATTGTGGACAGGAGATCGCAATCTCCTGCCCGAATTCGTAAATGATGATGGCGTCTAAGGACGCTACACCAAGCGCAGATGGCGCGAATGGCGCCGGTCAGCTTGTGCCGGAGGTTAATAATGCTGAACCACTGCCACTTGATCCAGTGGCGGGAGCTTCTACCGCTCTAGCCACTGCTGGACAAGTTAATATGA	-	-	-	-	-	-	-	-	-	-	-	-	-	-	-	-	-	-	-	-	-	-	-	-	-	-	-	-	-	-	-	-	-	-	-	-	-	-	-	C	C	T	C	G	G	A	T	T
AB985414.1	---------------------------------------CCTCGGATTGTGGACAGGAGATCGCAATCTCCTGCCCGAATTCGTAAATGATGATGGCGTCTAAGGACGCTACACCAAGCGCAGATGGCGCGAATGGCGCCGGTCAGCTTGTGCCGGAGGTTAATAATGCTGAACCACTGCCACTTGATCCAGTGGCGGGAGCTTCTACCGCTCTAGCCACTGCTGGACAAGTTAATATGA	-	-	-	-	-	-	-	-	-	-	-	-	-	-	-	-	-	-	-	-	-	-	-	-	-	-	-	-	-	-	-	-	-	-	-	-	-	-	-	C	C	T	C	G	G	A	T	T
GQ413970.1	--------------------GTTGGATGCGGTTTCATGATCTCGGATTGTGGACAGGAGATCGCAATCTCCTACCCGAATTCGTAAATGATGATGGCGTCTAAGGACGCTACACCAAGCGCAGATGGCGCCACTGGCGCCGGCCAGCTGGTACCGGAGGTTAATACAGCTGACCCTATACCCATTGACCCTGTGGCTGGCTCCTCTACAGCCCTTGCCACTGCGGGCCAAGTTAATTTGA	-	-	-	-	-	-	-	-	-	-	-	-	-	-	-	-	-	-	-	-	G	T	T	G	G	A	T	G	C	G	G	T	T	T	C	A	T	G	A	T	C	T	C	G	G	A	T	T
KT732281.1	---------------------------------------------------------------------CCTGCCCGAATTCGTAAATGATGATGGCGTCTAAGGACGCTACACCAAGCGCAGATGGCGCCACTGGCGCCGGCCAGCTGGTACCGGAGGTTAATACAGCTGACCCTATACCCATTGACCCTGTGGCTGGCTCCTCTACAGCACTTGCCACTGCAGGCCAAGTTAATTTGA	-	-	-	-	-	-	-	-	-	-	-	-	-	-	-	-	-	-	-	-	-	-	-	-	-	-	-	-	-	-	-	-	-	-	-	-	-	-	-	-	-	-	-	-	-	-	-	-
FJ383886.1	-----------------------------------------------------CAGGAAATCGCGATCTCCTGCCCGAATTCGTAAATGATGATGGCGTCTAAGGACGCCCCCTCAAACATGGATGGCACTAGTGGTGCCGGTCAGCTGGTTCCAGAGGTCAATACAGCTGAACCCCTACCTCTTGAACCAGTGGTGGGTGCTGCTACTGCTGCAGCCACTGCTGGGCAAGTTAATTTGA	-	-	-	-	-	-	-	-	-	-	-	-	-	-	-	-	-	-	-	-	-	-	-	-	-	-	-	-	-	-	-	-	-	-	-	-	-	-	-	-	-	-	-	-	-	-	-	-
KT781411.1	---------------------------------------------------------------------CCTGCCCGAATTCGTAAATGATGATGGCGTCTAAGGACGCCCCAACAAACATGGATGGCACCAGTGGTGCCGGCCAGCTGGTACCAGAGGCAAATACAGCTGAGCCTATTTCAATGGAACCAGTAGCTGGGGCTGCGACAGCAGCCGCAACTGCTGGACAAGTAAATATGA	-	-	-	-	-	-	-	-	-	-	-	-	-	-	-	-	-	-	-	-	-	-	-	-	-	-	-	-	-	-	-	-	-	-	-	-	-	-	-	-	-	-	-	-	-	-	-	-
HE716747.1	----------------------------------------------------------------------CTGCCCGAATTCGTAAATGATGATGGCGTCTAAGGACGCCCCAACAAACATGGATGGCACCAGTGGTGCCGGCCAGCTGGTACCAGAGGCAAATACAGCTGAGCCTATTTCAATGGAACCAGTAGCTGGGGCTGCGACAGCAGCCGCAACTGCTGGACAAGTAAATATGA	-	-	-	-	-	-	-	-	-	-	-	-	-	-	-	-	-	-	-	-	-	-	-	-	-	-	-	-	-	-	-	-	-	-	-	-	-	-	-	-	-	-	-	-	-	-	-	-
AB684673.1	---------------------------------------TTTGAGTTTGTGGACAGGAGATCGCGATCTCCTGCCCGATTATGTAAATGATGATGGCGTCTAAGGACGCCCCAACAAACATGGATGGCACCAGTGGTGCTGGTCAGCTGGTTCCAGAGGTAAGTACAGCTGAACCTATATCAATGGAGCCTGTGGCTGGTGCTGCTACAGCAGCAGCAACCGCAGGTCAAGTTAATATGA	-	-	-	-	-	-	-	-	-	-	-	-	-	-	-	-	-	-	-	-	-	-	-	-	-	-	-	-	-	-	-	-	-	-	-	-	-	-	-	T	T	T	G	A	G	T	T	T
GQ401122.1	----------------------------------------------------------------------CTGCCCGAATTCGTAAATGATGATGGCGTCTAAGGACGCCCCAACAAACATGGATGGCACCAGTGGTGCCGGTCAGCTGGTTCCAGAGGTTAGTACAGCTGAACCTATATCAATGGAACCTGTAGCTGGTGCTGCCACAGCAGCAGCAACTGCAGGTCAAGTTAATATGA	-	-	-	-	-	-	-	-	-	-	-	-	-	-	-	-	-	-	-	-	-	-	-	-	-	-	-	-	-	-	-	-	-	-	-	-	-	-	-	-	-	-	-	-	-	-	-	-
KF475963.1	AGGTTGGCAGGCCATGTTCCGCTGGATGCGCTTCCATGATCTCGGATTGTGGACAGGAGATCGCAATCTCCTGCCCGAATTCGTAAATGATGATGGCGTCTAAGGACGCTACACCAAGCGCAGATGGCGCCACTGGCGCCGGCCAGCTGGTACCGGAGGTTAATACAGCTGACCCTATACCCATTGACCCTGTGGCTGGCTCCTTTACAGCCCTTGCCACTGCGGGCCAAGTTAATTTGA	A	G	G	T	T	G	G	C	A	G	G	C	C	A	T	G	T	T	C	C	G	C	T	G	G	A	T	G	C	G	C	T	T	C	C	A	T	G	A	T	C	T	C	G	G	A	T	T
JX142185.1	AGGTTGGCAGGCCATGTTCCGCTGGATGCGCTTCCATGATCTCGGATTGTGGACAGGAGATCGCAATCTCCTGCCCGAATTCGTAAATGATGATGGCGTCTAAGGACGCTACACCAAGCGCAGATGGCGCCACTGGCGCCGGCCAGCTGGTACCGGAGGTTAATACAGCTGACCCTATACCCATTGACCCTGTGGCTGGCTCCTCTACAGCCCTTGCCACTGCGGGCCAAGTTAATTTGA	A	G	G	T	T	G	G	C	A	G	G	C	C	A	T	G	T	T	C	C	G	C	T	G	G	A	T	G	C	G	C	T	T	C	C	A	T	G	A	T	C	T	C	G	G	A	T	T
JX142184.1	AGGTTGGCAGGCCATGTTCCGCTGGATGCGCTTCCATGATCTCGGATTGTGGACAGGAGATCGCAATCTCCTGCCCGAATTCGTAAATGATGATGGCGTCTAAGGACGCTACACCAAGCGCAGATGGCGCCACTGGCGCCGGCCAGCTGGTACCGGAGGTTAATACAGCTGACCCTATACCCATTGACCCTGTGGCTGGCTCCTCTACAGCCCTTGCCACTGCGGGCCAAGTTAATTTGA	A	G	G	T	T	G	G	C	A	G	G	C	C	A	T	G	T	T	C	C	G	C	T	G	G	A	T	G	C	G	C	T	T	C	C	A	T	G	A	T	C	T	C	G	G	A	T	T
LT628546.2	----------------------------CGCTTCCATGATCTCGGATTGTGGGCAGGAGATCGCAATCTCCTGCCCGAATTCGTAAATGATGATGGCGTCTAAGGACGCTACACCAAGCGCAGATGGCGCCACTGGCGCCGGCCAGCTGGTACCGGAGGTTAATACAGCTGACCCTATACCCATTGACCCTGTGGCTGGCTCCTCTACAGCCCTTGCCACTGCGGGCCAAGTTAATTTGA	-	-	-	-	-	-	-	-	-	-	-	-	-	-	-	-	-	-	-	-	-	-	-	-	-	-	-	-	C	G	C	T	T	C	C	A	T	G	A	T	C	T	C	G	G	A	T	T
JN603269.1	AGGTTGGCAGGCCATGTTCCGCTGGATGCGCTTCCATGATCTCGGATTGTGGAAAGGAGATCGCAATCTCCTGCCCGAATTCGTAAATGATGATGGCGTCTAAAGACGCTACACCAAGCGCAGATGGCGCCACTGGCGCCGGCCAGCTGGTACCGGAGGTCAATACAGCTGACCCTATACCCATTGACCCTGTGGCTGGCTCCTCTACAGCCCTTGCCACTGCGGGCCAAGTTAATTTGA	A	G	G	T	T	G	G	C	A	G	G	C	C	A	T	G	T	T	C	C	G	C	T	G	G	A	T	G	C	G	C	T	T	C	C	A	T	G	A	T	C	T	C	G	G	A	T	T
LN854563.1	AGGTTGGCAGGCCATGTTCCGCTGGATGCGCTTCCATGATCTCGGATTGTGGACAGGAGATCGCAATCTCCTGCCCGAATTCGTAAATGATGATGGCGTCTAAGGACGCTACACCAAGCGCAGATGGCGCCACTGGCGCCGGCCAGCTGGTACCGGAGGTTAATACAGCTGACCCTATACCCATTGACCCTGTGGCTGGCTCCTCTACAGCCCTTGCCACTGCGGGTCAAGTTAATTTGA	A	G	G	T	T	G	G	C	A	G	G	C	C	A	T	G	T	T	C	C	G	C	T	G	G	A	T	G	C	G	C	T	T	C	C	A	T	G	A	T	C	T	C	G	G	A	T	T
JN603270.1	AGGTTGGCAGGCCATGTTCCGCTGGATGCGCTTCCATGATCTCGGATTGTGGACAGGAGATCGCAATCTCCTGCCCGAATTCGTAAATGATGATGGCGTCTAAAGACGCTACACCAAGCGCAGATGGCGCCACTGGCGCCGGCCAGCTGGTACCGGAGGTTAATACAGCTGACCCTATACCCATTGACCCTGTGGCTGGCTCCTCTACAGCCCTTGCCACTGCGGGCCAAGTTAATTTGA	A	G	G	T	T	G	G	C	A	G	G	C	C	A	T	G	T	T	C	C	G	C	T	G	G	A	T	G	C	G	C	T	T	C	C	A	T	G	A	T	C	T	C	G	G	A	T	T
JN603268.1	AGGTTGGCAGGCCATGTTCCGCTGGATGCGCTTCCATGATCTCGGATTGTGGACAGGAGATCGCAATCTCCTGCCCGAATTCGTAAATGATGATGGCGTCTAAAGACGCTACACCAAGCGCAGATGGCGCCACTGGCGCCGGCCAGCTGGTACCGGAGGTTAATACAGCTGACCCTATACCCATTGACCCTGTGGCTGGCTCCTCTACAGCCCTTGCCACTGCGGGCCAAGTTAATTTGA	A	G	G	T	T	G	G	C	A	G	G	C	C	A	T	G	T	T	C	C	G	C	T	G	G	A	T	G	C	G	C	T	T	C	C	A	T	G	A	T	C	T	C	G	G	A	T	T
JN603271.1	AGGTTGGCAGGCCATGTTCCGCTGGATGCGCTTCCATGATCTCGGATTGTGGACAGGAGATCGCAATCTCCTGCCCGAATTCGTAAATGATGATGGCGTCTAAAGACGCTACACCAAGCGCAGATGGCGCCACTGGCGCCGGCCAGCTGGTACCGGAGGTTAATACAGCTGACCCTATACCCATTGACCCTGTGGCTGGCTCTTCTACAGCCCTTGCCACTGCGGGCCAAGTTAATTTGA	A	G	G	T	T	G	G	C	A	G	G	C	C	A	T	G	T	T	C	C	G	C	T	G	G	A	T	G	C	G	C	T	T	C	C	A	T	G	A	T	C	T	C	G	G	A	T	T
JN603273.1	AGGTTGGCAGGCCATGTTCCGCTGGATGCGCTTCCATGATCTCGGATTGTGGACAGGAGATCGCAATCTCCTGCCCGAATTCGTAAATGATGATGGCGTCTAAAGACGCTACACCAAGCGCAGATGGCGCCACTGGCGCCGGCCAGCTGGTACCGGAGGTTAATACAGCTGACCCTATACCCATTGACCCTGTGGCTGGCTCCTCTACAGCCCTTGCCACTGCGGGCCAAGTTAATTTGA	A	G	G	T	T	G	G	C	A	G	G	C	C	A	T	G	T	T	C	C	G	C	T	G	G	A	T	G	C	G	C	T	T	C	C	A	T	G	A	T	C	T	C	G	G	A	T	T
JN183162.1	AGGTTGGCAGGCCATGTTCCGCTGGATGCGCTTCCATGATCTCGGATTGTGGACAGGAGATCGCAATCTCCTGCCCGAATTCGTAAATGATGATGGCGTCTAAAGACGCTACACCAAGCGCAGATGGCGCCACTGGCGCCGGCCAGCTGGTACCGGAGGTTAATACAGCTGACCCTATACCCATTGACCCTGTGGCTGGCTCCTCTACAGCCCTTGCCACTGCGGGCCAAGTTAATTTGA	A	G	G	T	T	G	G	C	A	G	G	C	C	A	T	G	T	T	C	C	G	C	T	G	G	A	T	G	C	G	C	T	T	C	C	A	T	G	A	T	C	T	C	G	G	A	T	T
JN183163.1	AGGTTGGCAGGCCATGTTCCGCTGGATGCGCTTCCATGATCTCGGATTGTGGACAGGAGATCGCAATCTCCTGCCCGAATTCGTAAATGATGATGGCGTCTAAAGACGCTACACCAAGCGCAGATGGCGCCACTGGCGCCGGCCAGCTGGTACCGGAGGTTAATACAGCTGACCCTATACCCATTGACCCTGTGGCTGGCTCCTCTACAGCCCTTGCCACTGCGGGCCAAGTTAATTTGA	A	G	G	T	T	G	G	C	A	G	G	C	C	A	T	G	T	T	C	C	G	C	T	G	G	A	T	G	C	G	C	T	T	C	C	A	T	G	A	T	C	T	C	G	G	A	T	T
JN603245.1	AGGTTGGCAGGCCATGTTCCGCTGGATGCGCTTCCATGATCTCGGATTGTGGACAGGAGATCGCAATCTCCTGCCCGAATTCGTAAATGATGATGGCGTCTAAAGACGCTACACCAAGCGCAGATGGCGCCACTGGCGCCGGCCAGCTGGTACCGGAGGTTAATACAGCTGACCCTATACCCATTGACCCTGTGGCTGGCTCCTCTACAGCCCTTGCCACTGCGGGCCAAGTTAATTTGA	A	G	G	T	T	G	G	C	A	G	G	C	C	A	T	G	T	T	C	C	G	C	T	G	G	A	T	G	C	G	C	T	T	C	C	A	T	G	A	T	C	T	C	G	G	A	T	T
JN603253.1	AGGTTGGCAGGCCATGTTCCGCTGGATGCGCTTCCATGATCTCGGATTGTGGACAGGAGATCGCAATCTCCTGCCCGAATTCGTAAATGATGATGGCGTCTAAAGACGCTACACCAAGCGCAGATGGCGCCACTGGCGCCGGCCAGCTGGTACCGGAGGTTAATACAGCTGACCCTATACCCATTGACCCTGTGGCTGGCTCCTCTACAGCCCTTGCCACTGCGGGCCAAGTTAATTTGA	A	G	G	T	T	G	G	C	A	G	G	C	C	A	T	G	T	T	C	C	G	C	T	G	G	A	T	G	C	G	C	T	T	C	C	A	T	G	A	T	C	T	C	G	G	A	T	T
JN603257.1	AGGTTGGCAGGCCATGTTCCGCTGGATGCGCTTCCATGATCTCGGATTGTGGACAGGAGATCGCAATCTCCTGCCCGAATTCGTAAATGATGATGGCGTCTAAAGACGCTACACCAAGCGCAGATGGCGCCACTGGCGCCGGCCAGCTGGTACCGGAGGTTAATACAGCTGACCCTATACCCATTGACCCTGTGGCTGGCTCCTCTACAGCCCTTGCCACTGCGGGCCAAGTTAATTTGA	A	G	G	T	T	G	G	C	A	G	G	C	C	A	T	G	T	T	C	C	G	C	T	G	G	A	T	G	C	G	C	T	T	C	C	A	T	G	A	T	C	T	C	G	G	A	T	T
JN603266.1	AGGTTGGCAGGCCATGTTCCGCTGGATGCGCTTCCATGATCTCGGATTGTGGACAGGAGATCGCAATCTCCTGCCCGAATTCGTAAATGATGATGGCGTCTAAAGACGCTACACCAAGCGCAGATGGCGCCACTGGCGCCGGCCAGCTGGTACCGGAGGTTAATACAGCTGACCCTATACCCATTGACCCTGTGGCTGGCTCCTCTACAGCCCTTGCCACTGCGGGCCAAGTTAATTTGA	A	G	G	T	T	G	G	C	A	G	G	C	C	A	T	G	T	T	C	C	G	C	T	G	G	A	T	G	C	G	C	T	T	C	C	A	T	G	A	T	C	T	C	G	G	A	T	T
JN603263.1	AGGTTGGCAGGCCATGTTCCGCTGGATGCGCTTCCATGATCTCGGATTGTGGACAGGAGATCGCAATCTCCTGCCCGAATTCGTAAATGATGATGGCGTCTAAAGACGCTACACCAAGCGCAGATGGCGCCACTGGCGCCGGCCAGCTGGTACCGGAGGTTAATACAGCTGACCCTATACCCATTGACCCTGTGGCTGGCTCCTCTACAGCCCTTGCCACTGCGGGCCAAGTTAATTTGA	A	G	G	T	T	G	G	C	A	G	G	C	C	A	T	G	T	T	C	C	G	C	T	G	G	A	T	G	C	G	C	T	T	C	C	A	T	G	A	T	C	T	C	G	G	A	T	T
JN603259.1	AGGTTGGCAGGCCATGTTCCGCTGGATGCGCTTCCATGATCTCGGATTGTGGACAGGAGATCGCAATCTCCTGCCCGAATTCGTAAATGATGATGGCGTCTAAAGACGCTACACCAAGCGCAGATGGCGCCACTGGCGCCGGCCAGCTGGTACCGGAGGTTAATACAGCTGACCCTATACCCATTGACCCTGTGGCTGGCTCCTCTACAGCCCTTGCCACTGCGGGCCAAGTTAATTTGA	A	G	G	T	T	G	G	C	A	G	G	C	C	A	T	G	T	T	C	C	G	C	T	G	G	A	T	G	C	G	C	T	T	C	C	A	T	G	A	T	C	T	C	G	G	A	T	T
JN603258.1	AGGTTGGCAGGCCATGTTCCGCTGGATGCGCTTCCATGATCTCGGATTGTGGACAGGAGATCGCAATCTCCTGCCCGAATTCGTAAATGATGATGGCGTCTAAAGACGCTACACCAAGCGCAGATGGCGCCACTGGCGCCGGCCAGCTGGTACCGGAGGTTAATACAGCTGACCCTATACCCATTGACCCTGTGGCTGGCTCCTCTACAGCCCTTGCCACTGCGGGCCAAGTTAATTTGA	A	G	G	T	T	G	G	C	A	G	G	C	C	A	T	G	T	T	C	C	G	C	T	G	G	A	T	G	C	G	C	T	T	C	C	A	T	G	A	T	C	T	C	G	G	A	T	T
JN603255.1	AGGTTGGCAGGCCATGTTCCGCTGGATGCGCTTCCATGATCTCGGATTGTGGACAGGAGATCGCAATCTCCTGCCCGAATTCGTAAATGATGATGGCGTCTAAAGACGCTACACCAAGCGCAGATGGCGCCACTGGCGCCGGCCAGCTGGTACCGGAGGTTAATACAGCTGACCCTATACCCATTGACCCTGTGGCTGGCTCCTCTACAGCCCTTGCCACTGCGGGCCAAGTTAATTTGA	A	G	G	T	T	G	G	C	A	G	G	C	C	A	T	G	T	T	C	C	G	C	T	G	G	A	T	G	C	G	C	T	T	C	C	A	T	G	A	T	C	T	C	G	G	A	T	T
JN603250.1	AGGTTGGCAGGCCATGTTCCGCTGGATGCGCTTCCATGATCTCGGATTGTGGACAGGAGATCGCAATCTCCTGCCCGAATTCGTAAATGATGATGGCGTCTAAAGACGCTACACCAAGCGCAGATGGCGCCACTGGCGCCGGCCAGCTGGTACCGGAGGTTAATACAGCTGACCCTATACCCATTGACCCTGTGGCTGGCTCCTCTACAGCCCTTGCCACTGCGGGCCAAGTTAATTTGA	A	G	G	T	T	G	G	C	A	G	G	C	C	A	T	G	T	T	C	C	G	C	T	G	G	A	T	G	C	G	C	T	T	C	C	A	T	G	A	T	C	T	C	G	G	A	T	T
JN603246.1	AGGTTGGCAGGCCATGTTCCGCTGGATGCGCTTCCATGATCTCGGATTGTGGACAGGAGATCGCAATCTCCTGCCCGAATTCGTAAATGATGATGGCGTCTAAAGACGCTACACCAAGCGCAGATGGCGCCACTGGCGCCGGCCAGCTGGTACCGGAGGTTAATACAGCTGACCCTATACCCATTGACCCTGTGGCTGGCTCCTCTACAGCCCTTGCCACTGCGGGCCAAGTTAATTTGA	A	G	G	T	T	G	G	C	A	G	G	C	C	A	T	G	T	T	C	C	G	C	T	G	G	A	T	G	C	G	C	T	T	C	C	A	T	G	A	T	C	T	C	G	G	A	T	T
KM246903.1	----------GCCATGTTCCGGTGGATGCGCTTCCATGACCTCGGATTGTGGACAGGAGATCGCAATCTCCTGCCCGAATTCGTAAATGATGATGGCGTCTAAGGACGCTACACCAAGCGCAGATGGCGCCACTGGCGCCAGCCAGCTGGTACCGGAGGTTAATACAGCTGACCCTATACCCATTGACCCTGTGGCCGGCTCCTCTACAGCACTTGCCACTGCAGGCCAAGTTAATTTGA	-	-	-	-	-	-	-	-	-	-	G	C	C	A	T	G	T	T	C	C	G	G	T	G	G	A	T	G	C	G	C	T	T	C	C	A	T	G	A	C	C	T	C	G	G	A	T	T
KP868588.1	----------------------------------------------------------------------CTGCCCGAATTCGTAAATGATGATGGCGTCTAAGGACGCTACACCAAGCGCAGATGGCGCCACTGGCGCCGGCCAGCTGGTACCGGAGGTTAATACAGCTGACCCTATACCCATTGACCCTGTGGCTGGCTCCTCTACAGCACTTGCCACTGCAGGCCAAGTTAATTTGA	-	-	-	-	-	-	-	-	-	-	-	-	-	-	-	-	-	-	-	-	-	-	-	-	-	-	-	-	-	-	-	-	-	-	-	-	-	-	-	-	-	-	-	-	-	-	-	-
LC147093.1	AGGCTGGCAGGCCATGTTCCGCTGGATGCGCTTCCATGACCTCGGATTGTGGACAGGAGATCGCAATCTCCTGCCCGAATTCGTAAATGATGATGGCGTCTAAGGACGCTATACCAAGCGCAGATGGCGCCACTGGCGCCGGCCAGCTGGTACCGGAGGTTAACACAGCTGACCCTATACCCATTGACCCTGTGGCTGGTTCCTCTACAGCACTTGCCACTGCAGGCCAAGTTAATTTGA	A	G	G	C	T	G	G	C	A	G	G	C	C	A	T	G	T	T	C	C	G	C	T	G	G	A	T	G	C	G	C	T	T	C	C	A	T	G	A	C	C	T	C	G	G	A	T	T
GQ401121.1	----------------------------------------------------------------------CTGCCCGAATTCGTAAATGATGATGGCGTCTAAGGACGCTACACCAAGCGCAGATGGCGCCACTGGCGCCGGCCAGCTGGTACCGGAGGTTAATACAGCTGACCCTATACCCATTGACCCTGTGGCTGGCTCCTCTACAGCACTTGCCACTGCAGGCCAAGTTAATTTGA	-	-	-	-	-	-	-	-	-	-	-	-	-	-	-	-	-	-	-	-	-	-	-	-	-	-	-	-	-	-	-	-	-	-	-	-	-	-	-	-	-	-	-	-	-	-	-	-
GQ401126.1	----------------------------------------------------------------------CTGCCCGAATTCGTAAATGATGATGGCGTCTAAGGACGCTACACCAAGCGCAGATGGCGCCACTGGCGCCGGCCAGCTGGTACCGGAGGTTAATACAGCTGACCCTATACCCATTGACCCTGTGGCTGGCTCCTCTACAGCACTTGCCACTGCAGGCCAAGTTAATTTGA	-	-	-	-	-	-	-	-	-	-	-	-	-	-	-	-	-	-	-	-	-	-	-	-	-	-	-	-	-	-	-	-	-	-	-	-	-	-	-	-	-	-	-	-	-	-	-	-
KM036381.1	AGGCTGGCAGGCCATGTTCCGCTGGATGCGCTTCCATGACCTCGGATTGTGGACAGGAGATCGCAATCTCCTGCCCGAATTCGTAAATGATGATGGCGTCTAAGGACGCTACACCAAGCGCAGATGGCGCCACTGGCGCCGGCCAGCTGGTACCGGAGGTTAATACAGCTGACCCTATACCCATTGACCCTGTGGCTGGCTCCTCTACAGCACTTGCCACTGCAGGCCAAGTTAATTTGA	A	G	G	C	T	G	G	C	A	G	G	C	C	A	T	G	T	T	C	C	G	C	T	G	G	A	T	G	C	G	C	T	T	C	C	A	T	G	A	C	C	T	C	G	G	A	T	T
KM246905.1	----------GCCATGTTCCGGTGGATGCGCTTCCATGACCTCGGATTGTGGACAGGAGATCGCAATCTCCTGCCCGAATTCGTAAATGATGATGGCGTCTAAGGACGCTACACCAAGCGCAGATGGCGCCACTGGCGCCGGCCAGCTGGTACCGGAGGTTAATACAGCTGACCCTATACCCATTGACCCTGTGGCTGGCTCCTCTACAGCACTTGCCACTGCAGGCCAAGTTAATTTGA	-	-	-	-	-	-	-	-	-	-	G	C	C	A	T	G	T	T	C	C	G	G	T	G	G	A	T	G	C	G	C	T	T	C	C	A	T	G	A	C	C	T	C	G	G	A	T	T
KY427654.1	---------TGCCATGTTCCGGTGGATGCGCTTCCATGACCTCGGATTGTGGACAGGAGATCGCAATCTCCTGCCCGAATTCGTAAATGATGATGGCGTCTAAGGACGCTACACCAAGCGCAGATGGCGCCACTGGCGCCGGCCAGCTGGTACCGGAGGTTAATACAGCTGACCCTATACCCATTGACCCTGTGGCTGGCTCCTCTACAGCACTTGCCACTGCAGGCCAAGTTAATTTGA	-	-	-	-	-	-	-	-	-	T	G	C	C	A	T	G	T	T	C	C	G	G	T	G	G	A	T	G	C	G	C	T	T	C	C	A	T	G	A	C	C	T	C	G	G	A	T	T
GQ401127.1	----------------------------------------------------------------------CTGCCCGAATTCGTAAATGATGATGGCGTCTAAGGACGCTACACCAAGCGCAGATGGCGCCACTGGCGCCGGCCAGCTGGTACCGGAGGTTAATACAGCTGACCCTATACCCATTGACCCTGTGGCTGGCTCCTCTACAGCACTTGCCACTGCAGGCCAAGTTAATTTGA	-	-	-	-	-	-	-	-	-	-	-	-	-	-	-	-	-	-	-	-	-	-	-	-	-	-	-	-	-	-	-	-	-	-	-	-	-	-	-	-	-	-	-	-	-	-	-	-
KR053443.1	-------------------CGTTGGATGCGGTTTCATGATCTCGGATTGTGGACAGGAGATCGCAATCTCCTGCCCGAATTCGTAAATGATGATGGCGTCTAAGGACGCTACACCAAGCGCAGATGGCGCCACTGGCGCCGGCCAGCTGGTACCGGAGGTTAATACAGCTGACCCTATACCCATTGACCCTGTGGCTGGCTCCTCTACAGCACTTGCCACTGCAGGTCAGGTTAATTTGA	-	-	-	-	-	-	-	-	-	-	-	-	-	-	-	-	-	-	-	C	G	T	T	G	G	A	T	G	C	G	G	T	T	T	C	A	T	G	A	T	C	T	C	G	G	A	T	T
KR053442.1	-------------------CGTTGGATGCGGTTTCATGATCTCGGATTGTGGACAGGAGATCGCAATCTCCTGCCCGAATTCGTAAATGATGATGGCGTCTAAAGACGCTACACCAAGCGCAGATGGCGCCACTGGCGCCGGCCAGCTGGTACCGGAGGTTAATACAGCTGACCCTATACCCATTGACCCTGTGGCTGGCTCCTCTACAGCACTTGCCACTGCAGGTCAGGTTAATTTGA	-	-	-	-	-	-	-	-	-	-	-	-	-	-	-	-	-	-	-	C	G	T	T	G	G	A	T	G	C	G	G	T	T	T	C	A	T	G	A	T	C	T	C	G	G	A	T	T
GQ401123.1	----------------------------------------------------------------------CTGCCCGAATTCGTAAATGATGATGGCGTCTAAGGACGCTACACCAAGCGCAGATGGCGCCACTGGCGCTGGCCAGCTGGTACCGGAGGTTAATACAGCTGACCCTATACCCATTGACCCTGTGGCTGGCTCCTCTACAGCACTTGCCACTGCAGGCCAGGTTAATTTGA	-	-	-	-	-	-	-	-	-	-	-	-	-	-	-	-	-	-	-	-	-	-	-	-	-	-	-	-	-	-	-	-	-	-	-	-	-	-	-	-	-	-	-	-	-	-	-	-
GQ401120.1	----------------------------------------------------------------------CTGCCCGAATTCGTAAATGATGATGGCGTCTAAGGACGCTACACCAAGCGCAGATGGCGCCACTGGCGCTGGCCAGCTGGTACCGGAGGTTAATACAGCTGACCCTATACCCATTGACCCTGTGGCTGGCTCCTCTACAGCACTTGCCACTGCAGGCCAGGTTAATTTGA	-	-	-	-	-	-	-	-	-	-	-	-	-	-	-	-	-	-	-	-	-	-	-	-	-	-	-	-	-	-	-	-	-	-	-	-	-	-	-	-	-	-	-	-	-	-	-	-
FJ383826.1	AGGCTGGCAGGCCATGTTCCGCTGGATGCGCTTCCATGATCTCGGATTGTGGACAGGAGATCGCAATCTCCTGCCCGAATTCGTAAATGATGATGGCGTCTAAGGACGCTACACCAAGCGCAGATGGCGCCACTGGCGCCGGCCAGCTGGTACCGGAGGTTAATACAGCTGACCCTATACCCATTGACCCTGTGGCTGGCTCCTCTACAGCACTTGCCACTGCAGGCCAGGTTAATTTGA	A	G	G	C	T	G	G	C	A	G	G	C	C	A	T	G	T	T	C	C	G	C	T	G	G	A	T	G	C	G	C	T	T	C	C	A	T	G	A	T	C	T	C	G	G	A	T	T
GQ401125.1	----------------------------------------------------------------------CTGCCCGAATTCGTAAATGATGATGGCGTCTAAGGACGCTACACCAAGCGCAGATGGCGCCACTGGCGCCGGCCAGCTGGTACCGGAGGTTAATACAGCTGACCCTATACCCATTGACCCTGTGGCTGGCTCCTCTACAGCACTTGCCACTGCAGGCCAGGCTAATTTGA	-	-	-	-	-	-	-	-	-	-	-	-	-	-	-	-	-	-	-	-	-	-	-	-	-	-	-	-	-	-	-	-	-	-	-	-	-	-	-	-	-	-	-	-	-	-	-	-
AB504695.1	AGGCTGGCAGGCCATGTTCCGCTGGATGCGCTTCCATGACCTCCGATTGTGGACAGGAGATCGCAATCTCCTGCCCGAATTCGTAAATGATGATGGCGTCTAAGGACGCTACACCAAGCGCAGATGGCGCCACTGGCGCCGGCCAGCTGGTACCGGAGGTTAATGCAGCTGACCCTATACCCATTGACCCTGTGGCTGGCTCCTCTACAGCACTTGCCACTGCAGGCCAGGTTAATTTGA	A	G	G	C	T	G	G	C	A	G	G	C	C	A	T	G	T	T	C	C	G	C	T	G	G	A	T	G	C	G	C	T	T	C	C	A	T	G	A	C	C	T	C	C	G	A	T	T
LC147088.1	AGGCTGGCAGGCCATGTTCCGCTGGATGCGCTTCCATGACCTCGGATTGTGGACAGGAGATCGCAATCTCCTGCCCGAATTCGTAAATGATGATGGCGTCTAAGGACGCTACACCAAGCGCAGATGGCGCCACTGGCGCCGGCCAGCTGGTACCGGAGGTTAATACAGCTGACCCTATACCCATTGACCCTGTGGCTGGCTCCTCTACAGCACTTGCCACTGCAGGCCAGGTTAATTTGA	A	G	G	C	T	G	G	C	A	G	G	C	C	A	T	G	T	T	C	C	G	C	T	G	G	A	T	G	C	G	C	T	T	C	C	A	T	G	A	C	C	T	C	G	G	A	T	T
JN603261.1	AGGCTGGCAGGCCATGTTCCGCTGGATGCGCTTCCATGACCTCGGATTGTGGACAGGAGATCGCAATCTCCTGCCCGAATTCGTAAATGATGATGGCGTCTAAGGACGCTACACCAAGCGCAGATGGCGCCACTGGCGCCGGCCAGCTGGTACCGGAGGTTAATACAGCTGACCCTATACCCATTGACCCTGTGGCTGGCTCCTCTACAGCACTTGCCACTGCAGGCCAGGTTAATTTGA	A	G	G	C	T	G	G	C	A	G	G	C	C	A	T	G	T	T	C	C	G	C	T	G	G	A	T	G	C	G	C	T	T	C	C	A	T	G	A	C	C	T	C	G	G	A	T	T
AY237481.1	---------------------------------------TCTCGGGTTGTGGACAGGGGATCGCAATCTCCTGCCCGAATTCGTAAATGATGATGGCGTCTAAGGACGCTACACCAAGCGCAGATGGCGCCACTGGCGCCGGCCAGCTGGTACCGGAGGTTAATACAGCTGACCCCATACCTATTGACCCTGTGGCTGGCTCCTCTACAGCCCTTGCCACAGCAGGCCAGGTTAATTTGA	-	-	-	-	-	-	-	-	-	-	-	-	-	-	-	-	-	-	-	-	-	-	-	-	-	-	-	-	-	-	-	-	-	-	-	-	-	-	-	T	C	T	C	G	G	G	T	T
AB684695.1	---------------------------------------TCTCGGATTGTGGACAGGAGATCGCAATCTCCTGCCCGAATTCGTAAATGATGATGGCGTCTAAGGACGCTACACCAAGCGCAGATGGCGCCACTGGCGCCGGCCAGCTGGTACCGGAGGTTAATACAGCTGACCCCATACCTATTGACCCTGTGGCTGGCTCCTCTACAGCCCTTGCCACGGCAGGCCAGGTTAATTTGA	-	-	-	-	-	-	-	-	-	-	-	-	-	-	-	-	-	-	-	-	-	-	-	-	-	-	-	-	-	-	-	-	-	-	-	-	-	-	-	T	C	T	C	G	G	A	T	T
AB684685.1	---------------------------------------TCTCGGATTGTGGACAGGAGATCGCAATCTCCTGCCCGAATTCGTAAATGATGATGGCGTCTAAGGACGCTACACCAAGCGCAGATGGCGCCACTGGCGCCGGCCAGCTGGTACCGGAGGCTAATACAGCTGACCCCATACCTATTGACCCTGTGGCTGGCTCCTCTACAGCCCTTGCCACGGCAGGCCAGGTTAATTTGA	-	-	-	-	-	-	-	-	-	-	-	-	-	-	-	-	-	-	-	-	-	-	-	-	-	-	-	-	-	-	-	-	-	-	-	-	-	-	-	T	C	T	C	G	G	A	T	T
LC048950.1	---------------------------------------CCTCGGATTGTGGACAGGAGATCGCAATCTCCTGCCCGAATTCGTAAATGATGATGGCGTCTAAGGACGCTACACCAAGCGCAGATGGCGCCACCGGCGCCGGCCAGCTGGTACCGGAGGTTAATACAGCTGACCCCATACCTATTGACCCTGTGGCTGGCTCCTCTACAGCCCTTGCCACAGCAGGCCAGGTTAATTTGA	-	-	-	-	-	-	-	-	-	-	-	-	-	-	-	-	-	-	-	-	-	-	-	-	-	-	-	-	-	-	-	-	-	-	-	-	-	-	-	C	C	T	C	G	G	A	T	T
AB985449.1	---------------------------------------TCTCGGATTGTGGACAGGAGATCGCAATCTCTTGCCCGAATTCGTAAATGATGATGGCGTCTAAGGACGCTACACCAAGCGCAGATGGCGCCACTGGCGCCGGCCAGCTGGTACCGGAGGTTAATACAGCTGACCCCATACCTATTGACCCTGTGGCTGGCTCCTCTACAGCCCTTGCCACAGCAGGCCAGGTTAATTTGA	-	-	-	-	-	-	-	-	-	-	-	-	-	-	-	-	-	-	-	-	-	-	-	-	-	-	-	-	-	-	-	-	-	-	-	-	-	-	-	T	C	T	C	G	G	A	T	T
AB985452.1	---------------------------------------TCTCGGATTGTGGACAGGAGATCGCAATCTCTTGCCCGAATTCGTAAATGATGATGGCGTCTAAGGACGCTACACCAAGCGCAGATGGCGCCACTGGCGCCGGCCAGCTGGTACCGGAGGTTAATACAGCTGACCCCATACCTATTGACCCTGTGGCTGGCTCCTCTACAGCCCTTGCCACAGCAGGCCAGGTTAATTTGA	-	-	-	-	-	-	-	-	-	-	-	-	-	-	-	-	-	-	-	-	-	-	-	-	-	-	-	-	-	-	-	-	-	-	-	-	-	-	-	T	C	T	C	G	G	A	T	T
AB985434.1	---------------------------------------TCTCGGATTGTGGACAGGAGATCGCAATCTCCTGCCCGAATTCGTAAATGATGATGGCGTCTAAGGACGCTACACCAAGCGCAGATGGCGCCACTGGCGCCGGCCAGCTGGTACCGGAGGTTAATACAGCTGACCCCATACCTATTGACCCTGTGGCTGGCTCCTCTACAGCCCTTGCCACAGCAGGCCAGGTTAATTTGA	-	-	-	-	-	-	-	-	-	-	-	-	-	-	-	-	-	-	-	-	-	-	-	-	-	-	-	-	-	-	-	-	-	-	-	-	-	-	-	T	C	T	C	G	G	A	T	T
AB985413.1	---------------------------------------TCTCGGATTGTGGACAGGAGATCGCAATCTCCTGCCCGAATTCGTAAATGATGATGGCGTCTAAGGACGCTACACCAAGCACAGATGGCGCCACTGGCGCCGGCCAGCTGGTACCGGAGGTTAATACAGCTGACCCCATACCTATTGACCCTGTGGCTGGCTCCTCTACAGCCCTTGCCACAGCAGGCCAGGTTAATTTGA	-	-	-	-	-	-	-	-	-	-	-	-	-	-	-	-	-	-	-	-	-	-	-	-	-	-	-	-	-	-	-	-	-	-	-	-	-	-	-	T	C	T	C	G	G	A	T	T
clinical sample 1	------------------------------ATTCCATGATCTAAGTTTGTGGACAGGAGACCGCGATCTCCTGCCCGATTAT	-	-	-	-	-	-	-	-	-	-	-	-	-	-	-	-	-	-	-	-	-	-	-	-	-	-	-	-	-	-	A	T	T	C	C	A	T	G	A	T	C	T	A	A	G	T	T	T
clinical sample 2	------------------------------GTTCCATGACCTTGGTTTGTGGACAGGAGATCGCAATCTCCTGCCCGAATTT	-	-	-	-	-	-	-	-	-	-	-	-	-	-	-	-	-	-	-	-	-	-	-	-	-	-	-	-	-	-	G	T	T	C	C	A	T	G	A	C	C	T	T	G	G	T	T	T
clinical sample 3	------------------------------CTTTCACGACCTCGGATTGTGGACAGGAGATCGCAATCTTCTGCCCGAATTCGTAAATG	-	-	-	-	-	-	-	-	-	-	-	-	-	-	-	-	-	-	-	-	-	-	-	-	-	-	-	-	-	-	C	T	T	T	C	A	C	G	A	C	C	T	C	G	G	A	T	T
clinical sample 4	------------------------------GTTCCAtGATCTGAGCTTGTGGGCAGGAGATCGCAATCTCCTCCCCGATTATGTAAATGATGATGGCGTCTAAG	-	-	-	-	-	-	-	-	-	-	-	-	-	-	-	-	-	-	-	-	-	-	-	-	-	-	-	-	-	-	G	T	T	C	C	A	t	G	A	T	C	T	G	A	G	C	T	T
	C	0	0	0	12	0	0	0	88	0	0	0	102	101	0	0	0	0	0	102	105	0	83	0	0	0	0	0	0	107	0	80	0	0	95	107	0	19	0	0	78	132	0	107	1	0	19	19	0
	A	88	0	0	19	0	0	0	0	88	17	0	0	1	102	0	0	0	0	0	0	0	1	0	0	0	106	0	0	0	0	0	0	0	0	0	107	0	0	107	0	0	0	0	1	0	103	0	0
	G	0	88	88	34	0	88	88	0	0	71	101	0	0	0	0	102	0	0	0	0	106	13	0	106	106	0	0	106	0	107	23	0	0	0	0	0	0	107	0	0	0	0	1	131	133	10	0	0
	T	0	0	0	23	88	0	0	0	2	6	0	0	0	0	102	0	102	102	0	0	0	9	106	0	0	0	106	0	0	0	4	107	107	12	0	0	88	0	0	55	1	133	25	0	0	1	114	133
														C	A	A	G	T	T	C	C	G	B	T	G	G	A	T	G	C	G																	probe Ring1f
														primer CoG1F-RH2																																		probe Ring1g
[truncated: 192 more columns]

## Sheet: alignment norovirus G2
KR107608.1	CAAGAGCCTATGTTTAGATGGATGAGGTTCTCAGATCTAAGCACATGGGAGGGCGATCGCAATCTGGCTCCCAGTTTTGTGAATGAAGATGGCGTCGA	C	A	A	G	A	G	C	C	T	A	T	G	T	T	T	A	G	A	T	G	G	A	T	G	A	G	G	T	T	C	T	C	A	G	A	T	C	T	A	A	G	C	A	C	A	T	G	G
KR107605.1	CAAGAGTCTATGTTTAGATGGATGAGGTTCTCAGATCTAAGCACATGGGAGGGCGATCGCAATCTGGCTCCCAGTTTTGTGAATGAAGATGGCGTCGA	C	A	A	G	A	G	T	C	T	A	T	G	T	T	T	A	G	A	T	G	G	A	T	G	A	G	G	T	T	C	T	C	A	G	A	T	C	T	A	A	G	C	A	C	A	T	G	G
KR107606.1	CAAGAATCTATGTTTAGGTGGATGAGGTTCTCAGATCTAAGCACATGGGAGGGCGATCGCAATCTGGCTCCCAGTTTTGTGAATGAAGATGGCGTCGA	C	A	A	G	A	A	T	C	T	A	T	G	T	T	T	A	G	G	T	G	G	A	T	G	A	G	G	T	T	C	T	C	A	G	A	T	C	T	A	A	G	C	A	C	A	T	G	G
KR107648.1	CAAGAATCTATGTTTAGATGGATGAGGTTCTCAGATCTAAGCACATGGGAGGGCGATCGCAATCTGGCTCCCAGTTTTGTGAATGAAGATGGCGTCGA	C	A	A	G	A	A	T	C	T	A	T	G	T	T	T	A	G	A	T	G	G	A	T	G	A	G	G	T	T	C	T	C	A	G	A	T	C	T	A	A	G	C	A	C	A	T	G	G
KR107609.1	CAAGAATCTATGTTTAGATGGATGAGGTTCTCAGATCTAAGCACATGGGAGGGCGATCGCAATCTGGCTCCCAGTTTTGTGAATGAAGATGGCGTCGA	C	A	A	G	A	A	T	C	T	A	T	G	T	T	T	A	G	A	T	G	G	A	T	G	A	G	G	T	T	C	T	C	A	G	A	T	C	T	A	A	G	C	A	C	A	T	G	G
KR107603.1	CAAGAATCTATGTTTAGATGGATGAGGTTCTCAGATCTAAGCACATGGGAGGGCGATCGCAATCTGGCTCCCAGTTTTGTGAATGAAGATGGCGTCGA	C	A	A	G	A	A	T	C	T	A	T	G	T	T	T	A	G	A	T	G	G	A	T	G	A	G	G	T	T	C	T	C	A	G	A	T	C	T	A	A	G	C	A	C	A	T	G	G
KR107599.1	CAAGAATCTATGTTTAGATGGATGAGGTTCTCAGATCTAAGCACATGGGAGGGCGATCGCAATCTGGCTCCCAGTTTTGTGAATGAAGATGGCGTCGA	C	A	A	G	A	A	T	C	T	A	T	G	T	T	T	A	G	A	T	G	G	A	T	G	A	G	G	T	T	C	T	C	A	G	A	T	C	T	A	A	G	C	A	C	A	T	G	G
KR107598.1	CAAGAATCTATGTTTAGATGGATGAGGTTCTCAGATCTAAGCACATGGGAGGGCGATCGCAATCTGGCTCCCAGTTTTGTGAATGAAGATGGCGTCGA	C	A	A	G	A	A	T	C	T	A	T	G	T	T	T	A	G	A	T	G	G	A	T	G	A	G	G	T	T	C	T	C	A	G	A	T	C	T	A	A	G	C	A	C	A	T	G	G
KR107597.1	CAAGAATCTATGTTTAGATGGATGAGGTTCTCAGATCTAAGCACATGGGAGGGCGATCGCAATCTGGCTCCCAGTTTTGTGAATGAAGATGGCGTCGA	C	A	A	G	A	A	T	C	T	A	T	G	T	T	T	A	G	A	T	G	G	A	T	G	A	G	G	T	T	C	T	C	A	G	A	T	C	T	A	A	G	C	A	C	A	T	G	G
KR107593.1	CAAGAATCTATGTTTAGATGGATGAGGTTCTCAGATCTAAGCACATGGGAGGGCGATCGCAATCTGGCTCCCAGTTTTGTGAATGAAGATGGCGTCGA	C	A	A	G	A	A	T	C	T	A	T	G	T	T	T	A	G	A	T	G	G	A	T	G	A	G	G	T	T	C	T	C	A	G	A	T	C	T	A	A	G	C	A	C	A	T	G	G
KR107588.1	CAAGAATCTATGTTTAGATGGATGAGGTTCTCAGATCTAAGCACATGGGAGGGCGATCGCAATCTGGCTCCCAGTTTTGTGAATGAAGATGGCGTCGA	C	A	A	G	A	A	T	C	T	A	T	G	T	T	T	A	G	A	T	G	G	A	T	G	A	G	G	T	T	C	T	C	A	G	A	T	C	T	A	A	G	C	A	C	A	T	G	G
KR107587.1	CAAGAATCTATGTTTAGATGGATGAGGTTCTCAGATCTAAGCACATGGGAGGGCGATCGCAATCTGGCTCCCAGTTTTGTGAATGAAGATGGCGTCGA	C	A	A	G	A	A	T	C	T	A	T	G	T	T	T	A	G	A	T	G	G	A	T	G	A	G	G	T	T	C	T	C	A	G	A	T	C	T	A	A	G	C	A	C	A	T	G	G
KX685475.1	CAAGAGTCATTGTTTAGGTGGATGAGGTTCTCAGATCTAAGCACATGGGAGGGCGATCGCAATCTGGCTCCCAGTTTTGTGAATGAAGATGGCGTCGA	C	A	A	G	A	G	T	C	A	T	T	G	T	T	T	A	G	G	T	G	G	A	T	G	A	G	G	T	T	C	T	C	A	G	A	T	C	T	A	A	G	C	A	C	A	T	G	G
KX685461.	CAAGAGTCATTGTTTAGGTGGATGAGGTTCTCAGATCTAAGCACATGGGAGGGCGATCGCAATCTGGCTCCCAGTTTTGTGAATGAAGATGGCGTCGA	C	A	A	G	A	G	T	C	A	T	T	G	T	T	T	A	G	G	T	G	G	A	T	G	A	G	G	T	T	C	T	C	A	G	A	T	C	T	A	A	G	C	A	C	A	T	G	G
JN176920.1	CAAGAGTCATTGTTTAGGTGGATGAGGTTCTCAGATCTAAGCACATGGGAGGGCGATCGCAATCTGGCTCCCAGTTTTGTGAATGAAGATGGCGTCGA	C	A	A	G	A	G	T	C	A	T	T	G	T	T	T	A	G	G	T	G	G	A	T	G	A	G	G	T	T	C	T	C	A	G	A	T	C	T	A	A	G	C	A	C	A	T	G	G
FJ595900.1	CAAGAGTCATTGTTTAGGTGGATGAGGTTCTCAGATCTAAGCACATGGGAGGGCGATCGCAATCTGGCTCCCAGTTTTGTGAATGAAGATGGCGTCGA	C	A	A	G	A	G	T	C	A	T	T	G	T	T	T	A	G	G	T	G	G	A	T	G	A	G	G	T	T	C	T	C	A	G	A	T	C	T	A	A	G	C	A	C	A	T	G	G
FJ383875.1	CAAGAGTCATTGTTTAGGTGGATGAGGTTCTCAGATCTAAGCACATGGGAGGGCGATCGCAATCTGGCTCCCAGTTTTGTGAATGAAGATGGCGTCGA	C	A	A	G	A	G	T	C	A	T	T	G	T	T	T	A	G	G	T	G	G	A	T	G	A	G	G	T	T	C	T	C	A	G	A	T	C	T	A	A	G	C	A	C	A	T	G	G
KY427672.1	CAAGAGTCAATGTTTAGGTGGATGAGGTTCTCAGATCTGAGCACATGGGAGGGCGATCGCAATCTGGCTCCCAGTTTTGTGAATGAAGATGGCGTCGA	C	A	A	G	A	G	T	C	A	A	T	G	T	T	T	A	G	G	T	G	G	A	T	G	A	G	G	T	T	C	T	C	A	G	A	T	C	T	G	A	G	C	A	C	A	T	G	G
KU720498.1	CAAGAGTCAATGTTTAGGTGGATGAGGTTCTCAGATCTAAGCACATGGGAGGGCGATCGCAATCTGGCTCCCAGTTTTGTGAATGAAGATGGCGTCGA	C	A	A	G	A	G	T	C	A	A	T	G	T	T	T	A	G	G	T	G	G	A	T	G	A	G	G	T	T	C	T	C	A	G	A	T	C	T	A	A	G	C	A	C	A	T	G	G
KU720497.1	CAAGAGTCAATGTTTAGGTGGATGAGGTTCTCAGATCTAAGCACATGGGAGGGCGATCGCAATCTGGCTCCCAGTTTTGTGAATGAAGATGGCGTCGA	C	A	A	G	A	G	T	C	A	A	T	G	T	T	T	A	G	G	T	G	G	A	T	G	A	G	G	T	T	C	T	C	A	G	A	T	C	T	A	A	G	C	A	C	A	T	G	G
KU720493.1	CAAGAGTCAATGTTTAGGTGGATGAGGTTCTCAGATCTAAGCACATGGGAGGGCGATCGCAATCTGGCTCCCAGTTTTGTGAATGAAGATGGCGTCGA	C	A	A	G	A	G	T	C	A	A	T	G	T	T	T	A	G	G	T	G	G	A	T	G	A	G	G	T	T	C	T	C	A	G	A	T	C	T	A	A	G	C	A	C	A	T	G	G
KU720489.1	CAAGAGTCAATGTTTAGGTGGATGAGGTTCTCAGATCTAAGCACATGGGAGGGCGATCGCAATCTGGCTCCCAGTTTTGTGAATGAAGATGGCGTCGA	C	A	A	G	A	G	T	C	A	A	T	G	T	T	T	A	G	G	T	G	G	A	T	G	A	G	G	T	T	C	T	C	A	G	A	T	C	T	A	A	G	C	A	C	A	T	G	G
KR107607.1	CAGGAATCCATGTTTAGATGGATGAGGTTCTCAGATCTGAGCACATGGGAGGGCGATCGCAATCTGGCTCCCAGTTTTGTGAATGAAGATGGCGTCGA	C	A	G	G	A	A	T	C	C	A	T	G	T	T	T	A	G	A	T	G	G	A	T	G	A	G	G	T	T	C	T	C	A	G	A	T	C	T	G	A	G	C	A	C	A	T	G	G
KR107600.1	CAAGAATCGATGTTTAGATGGATGAGGTTCTCAGATCTAAGCACATGGGAGGGCGATCGCAATCTGGCTCCCAGTTTTGTGAATGAAGATGGCGTCGA	C	A	A	G	A	A	T	C	G	A	T	G	T	T	T	A	G	A	T	G	G	A	T	G	A	G	G	T	T	C	T	C	A	G	A	T	C	T	A	A	G	C	A	C	A	T	G	G
KR107604.1	CAGGAATCAATGTTTAGATGGATGAGGTTCTCAGATCTAAGCACATGGGAGGGCGATCGCAATCTGGCTCCCAGTTTTGTGAATGAAGATGGCGTCGA	C	A	G	G	A	A	T	C	A	A	T	G	T	T	T	A	G	A	T	G	G	A	T	G	A	G	G	T	T	C	T	C	A	G	A	T	C	T	A	A	G	C	A	C	A	T	G	G
KR107595.1	CAGGAATCAATGTTTAGATGGATGAGGTTCTCAGATCTAAGCACATGGGAGGGCGATCGCAATCTGGCTCCCAGTTTTGTGAATGAAGATGGCGTCGA	C	A	G	G	A	A	T	C	A	A	T	G	T	T	T	A	G	A	T	G	G	A	T	G	A	G	G	T	T	C	T	C	A	G	A	T	C	T	A	A	G	C	A	C	A	T	G	G
KR107591.1	CAGGAATCAATGTTTAGATGGATGAGGTTCTCAGATCTAAGCACATGGGAGGGCGATCGCAATCTGGCTCCCAGTTTTGTGAATGAAGATGGCGTCGA	C	A	G	G	A	A	T	C	A	A	T	G	T	T	T	A	G	A	T	G	G	A	T	G	A	G	G	T	T	C	T	C	A	G	A	T	C	T	A	A	G	C	A	C	A	T	G	G
KR107592.1	CAAGAATCAATGTTTAGATGGATGAGGTTCTCAGATCTGAGCACATGGGAGGGCGATCGCAATCTGGCTCCCAGTTTTGTGAATGAAGATGGCGTCGA	C	A	A	G	A	A	T	C	A	A	T	G	T	T	T	A	G	A	T	G	G	A	T	G	A	G	G	T	T	C	T	C	A	G	A	T	C	T	G	A	G	C	A	C	A	T	G	G
KR107610.1	CAAGAATCAATGTTTAGATGGATGAGGTTCTCAGATCTAAGCACATGGGAGGGCGATCGCAATCTGGCTCCCAGTTTTGTGAATGAAGATGGCGTCGA	C	A	A	G	A	A	T	C	A	A	T	G	T	T	T	A	G	A	T	G	G	A	T	G	A	G	G	T	T	C	T	C	A	G	A	T	C	T	A	A	G	C	A	C	A	T	G	G
KR107594.1	CAAGAATCAATGTTTAGATGGATGAGGTTCTCAGATCTAAGCACATGGGAGGGCGATCGCAATCTGGCTCCCAGTTTTGTGAATGAAGATGGCGTCGA	C	A	A	G	A	A	T	C	A	A	T	G	T	T	T	A	G	A	T	G	G	A	T	G	A	G	G	T	T	C	T	C	A	G	A	T	C	T	A	A	G	C	A	C	A	T	G	G
KR107586.1	CAAGAATCAATGTTTAGATGGATGAGGTTCTCAGATCTAAGCACATGGGAGGGCGATCGCAATCTGGCTCCCAGTTTTGTGAATGAAGATGGCGTCGA	C	A	A	G	A	A	T	C	A	A	T	G	T	T	T	A	G	A	T	G	G	A	T	G	A	G	G	T	T	C	T	C	A	G	A	T	C	T	A	A	G	C	A	C	A	T	G	G
KU720515.1	CAAGAGTCAATGTTCAGGTGGATGAGGTTCTCAGATCTAAGCACATGGGAGGGCGATCGCAATCTGGCTCCCAGTTTTGTGAATGAAGATGGCGTCGA	C	A	A	G	A	G	T	C	A	A	T	G	T	T	C	A	G	G	T	G	G	A	T	G	A	G	G	T	T	C	T	C	A	G	A	T	C	T	A	A	G	C	A	C	A	T	G	G
KU720514.1	CAAGAGTCAATGTTCAGGTGGATGAGGTTCTCAGATCTAAGCACATGGGAGGGCGATCGCAATCTGGCTCCCAGTTTTGTGAATGAAGATGGCGTCGA	C	A	A	G	A	G	T	C	A	A	T	G	T	T	C	A	G	G	T	G	G	A	T	G	A	G	G	T	T	C	T	C	A	G	A	T	C	T	A	A	G	C	A	C	A	T	G	G
KU720513.1	CAAGAGTCAATGTTCAGGTGGATGAGGTTCTCAGATCTAAGCACATGGGAGGGCGATCGCAATCTGGCTCCCAGTTTTGTGAATGAAGATGGCGTCGA	C	A	A	G	A	G	T	C	A	A	T	G	T	T	C	A	G	G	T	G	G	A	T	G	A	G	G	T	T	C	T	C	A	G	A	T	C	T	A	A	G	C	A	C	A	T	G	G
KU720512.1	CAAGAGTCAATGTTCAGGTGGATGAGGTTCTCAGATCTAAGCACATGGGAGGGCGATCGCAATCTGGCTCCCAGTTTTGTGAATGAAGATGGCGTCGA	C	A	A	G	A	G	T	C	A	A	T	G	T	T	C	A	G	G	T	G	G	A	T	G	A	G	G	T	T	C	T	C	A	G	A	T	C	T	A	A	G	C	A	C	A	T	G	G
KU720511.1	CAAGAGTCAATGTTCAGGTGGATGAGGTTCTCAGATCTAAGCACATGGGAGGGCGATCGCAATCTGGCTCCCAGTTTTGTGAATGAAGATGGCGTCGA	C	A	A	G	A	G	T	C	A	A	T	G	T	T	C	A	G	G	T	G	G	A	T	G	A	G	G	T	T	C	T	C	A	G	A	T	C	T	A	A	G	C	A	C	A	T	G	G
KU720510.1	CAAGAGTCAATGTTCAGGTGGATGAGGTTCTCAGATCTAAGCACATGGGAGGGCGATCGCAATCTGGCTCCCAGTTTTGTGAATGAAGATGGCGTCGA	C	A	A	G	A	G	T	C	A	A	T	G	T	T	C	A	G	G	T	G	G	A	T	G	A	G	G	T	T	C	T	C	A	G	A	T	C	T	A	A	G	C	A	C	A	T	G	G
KU720509.1	CAAGAGTCAATGTTCAGGTGGATGAGGTTCTCAGATCTAAGCACATGGGAGGGCGATCGCAATCTGGCTCCCAGTTTTGTGAATGAAGATGGCGTCGA	C	A	A	G	A	G	T	C	A	A	T	G	T	T	C	A	G	G	T	G	G	A	T	G	A	G	G	T	T	C	T	C	A	G	A	T	C	T	A	A	G	C	A	C	A	T	G	G
KU720508.1	CAAGAGTCAATGTTCAGGTGGATGAGGTTCTCAGATCTAAGCACATGGGAGGGCGATCGCAATCTGGCTCCCAGTTTTGTGAATGAAGATGGCGTCGA	C	A	A	G	A	G	T	C	A	A	T	G	T	T	C	A	G	G	T	G	G	A	T	G	A	G	G	T	T	C	T	C	A	G	A	T	C	T	A	A	G	C	A	C	A	T	G	G
KU720507.1	CAAGAGTCAATGTTCAGGTGGATGAGGTTCTCAGATCTAAGCACATGGGAGGGCGATCGCAATCTGGCTCCCAGTTTTGTGAATGAAGATGGCGTCGA	C	A	A	G	A	G	T	C	A	A	T	G	T	T	C	A	G	G	T	G	G	A	T	G	A	G	G	T	T	C	T	C	A	G	A	T	C	T	A	A	G	C	A	C	A	T	G	G
KU720506.1	CAAGAGTCAATGTTCAGGTGGATGAGGTTCTCAGATCTAAGCACATGGGAGGGCGATCGCAATCTGGCTCCCAGTTTTGTGAATGAAGATGGCGTCGA	C	A	A	G	A	G	T	C	A	A	T	G	T	T	C	A	G	G	T	G	G	A	T	G	A	G	G	T	T	C	T	C	A	G	A	T	C	T	A	A	G	C	A	C	A	T	G	G
KU720505.1	CAAGAGTCAATGTTCAGGTGGATGAGGTTCTCAGATCTAAGCACATGGGAGGGCGATCGCAATCTGGCTCCCAGTTTTGTGAATGAAGATGGCGTCGA	C	A	A	G	A	G	T	C	A	A	T	G	T	T	C	A	G	G	T	G	G	A	T	G	A	G	G	T	T	C	T	C	A	G	A	T	C	T	A	A	G	C	A	C	A	T	G	G
KU720504.1	CAAGAGTCAATGTTCAGGTGGATGAGGTTCTCAGATCTAAGCACATGGGAGGGCGATCGCAATCTGGCTCCCAGTTTTGTGAATGAAGATGGCGTCGA	C	A	A	G	A	G	T	C	A	A	T	G	T	T	C	A	G	G	T	G	G	A	T	G	A	G	G	T	T	C	T	C	A	G	A	T	C	T	A	A	G	C	A	C	A	T	G	G
KU720503.	CAAGAGTCAATGTTCAGGTGGATGAGGTTCTCAGATCTAAGCACATGGGAGGGCGATCGCAATCTGGCTCCCAGTTTTGTGAATGAAGATGGCGTCGA	C	A	A	G	A	G	T	C	A	A	T	G	T	T	C	A	G	G	T	G	G	A	T	G	A	G	G	T	T	C	T	C	A	G	A	T	C	T	A	A	G	C	A	C	A	T	G	G
KU720502.1	CAAGAGTCAATGTTCAGGTGGATGAGGTTCTCAGATCTAAGCACATGGGAGGGCGATCGCAATCTGGCTCCCAGTTTTGTGAATGAAGATGGCGTCGA	C	A	A	G	A	G	T	C	A	A	T	G	T	T	C	A	G	G	T	G	G	A	T	G	A	G	G	T	T	C	T	C	A	G	A	T	C	T	A	A	G	C	A	C	A	T	G	G
KU720501.1	CAAGAGTCAATGTTCAGGTGGATGAGGTTCTCAGATCTAAGCACATGGGAGGGCGATCGCAATCTGGCTCCCAGTTTTGTGAATGAAGATGGCGTCGA	C	A	A	G	A	G	T	C	A	A	T	G	T	T	C	A	G	G	T	G	G	A	T	G	A	G	G	T	T	C	T	C	A	G	A	T	C	T	A	A	G	C	A	C	A	T	G	G
KU720500.1	CAAGAGTCAATGTTCAGGTGGATGAGGTTCTCAGATCTAAGCACATGGGAGGGCGATCGCAATCTGGCTCCCAGTTTTGTGAATGAAGATGGCGTCGA	C	A	A	G	A	G	T	C	A	A	T	G	T	T	C	A	G	G	T	G	G	A	T	G	A	G	G	T	T	C	T	C	A	G	A	T	C	T	A	A	G	C	A	C	A	T	G	G
KU720499.1	CAAGAGTCAATGTTCAGGTGGATGAGGTTCTCAGATCTAAGCACATGGGAGGGCGATCGCAATCTGGCTCCCAGTTTTGTGAATGAAGATGGCGTCGA	C	A	A	G	A	G	T	C	A	A	T	G	T	T	C	A	G	G	T	G	G	A	T	G	A	G	G	T	T	C	T	C	A	G	A	T	C	T	A	A	G	C	A	C	A	T	G	G
KU720496.1	CAAGAGTCAATGTTCAGGTGGATGAGGTTCTCAGATCTAAGCACATGGGAGGGCGATCGCAATCTGGCTCCCAGTTTTGTGAATGAAGATGGCGTCGA	C	A	A	G	A	G	T	C	A	A	T	G	T	T	C	A	G	G	T	G	G	A	T	G	A	G	G	T	T	C	T	C	A	G	A	T	C	T	A	A	G	C	A	C	A	T	G	G
KU720495.1	CAAGAGTCAATGTTCAGGTGGATGAGGTTCTCAGATCTAAGCACATGGGAGGGCGATCGCAATCTGGCTCCCAGTTTTGTGAATGAAGATGGCGTCGA	C	A	A	G	A	G	T	C	A	A	T	G	T	T	C	A	G	G	T	G	G	A	T	G	A	G	G	T	T	C	T	C	A	G	A	T	C	T	A	A	G	C	A	C	A	T	G	G
KU720494.1	CAAGAGTCAATGTTCAGGTGGATGAGGTTCTCAGATCTAAGCACATGGGAGGGCGATCGCAATCTGGCTCCCAGTTTTGTGAATGAAGATGGCGTCGA	C	A	A	G	A	G	T	C	A	A	T	G	T	T	C	A	G	G	T	G	G	A	T	G	A	G	G	T	T	C	T	C	A	G	A	T	C	T	A	A	G	C	A	C	A	T	G	G
KU720492.1	CAAGAGTCAATGTTCAGGTGGATGAGGTTCTCAGATCTAAGCACATGGGAGGGCGATCGCAATCTGGCTCCCAGTTTTGTGAATGAAGATGGCGTCGA	C	A	A	G	A	G	T	C	A	A	T	G	T	T	C	A	G	G	T	G	G	A	T	G	A	G	G	T	T	C	T	C	A	G	A	T	C	T	A	A	G	C	A	C	A	T	G	G
KU720491.1	CAAGAGTCAATGTTCAGGTGGATGAGGTTCTCAGATCTAAGCACATGGGAGGGCGATCGCAATCTGGCTCCCAGTTTTGTGAATGAAGATGGCGTCGA	C	A	A	G	A	G	T	C	A	A	T	G	T	T	C	A	G	G	T	G	G	A	T	G	A	G	G	T	T	C	T	C	A	G	A	T	C	T	A	A	G	C	A	C	A	T	G	G
KU720490.1	CAAGAGTCAATGTTCAGGTGGATGAGGTTCTCAGATCTAAGCACATGGGAGGGCGATCGCAATCTGGCTCCCAGTTTTGTGAATGAAGATGGCGTCGA	C	A	A	G	A	G	T	C	A	A	T	G	T	T	C	A	G	G	T	G	G	A	T	G	A	G	G	T	T	C	T	C	A	G	A	T	C	T	A	A	G	C	A	C	A	T	G	G
KT326180.1	CAAGAGTCAATGTTCAGGTGGATGAGGTTCTCAGATCTAAGCACATGGGAGGGCGATCGCAATCTGGCTCCCAGTTTTGTGAATGAAGATGGCGTCGA	C	A	A	G	A	G	T	C	A	A	T	G	T	T	C	A	G	G	T	G	G	A	T	G	A	G	G	T	T	C	T	C	A	G	A	T	C	T	A	A	G	C	A	C	A	T	G	G
KJ194504.1	CAAGAGTCAATGTTCAGGTGGATGAGGTTCTCAGATCTAAGCACATGGGAGGGCGATCGCAATCTGGCTCCCAGTTTTGTGAATGAAGATGGCGTCGA	C	A	A	G	A	G	T	C	A	A	T	G	T	T	C	A	G	G	T	G	G	A	T	G	A	G	G	T	T	C	T	C	A	G	A	T	C	T	A	A	G	C	A	C	A	T	G	G
KJ194500.1	CAAGAGTCAATGTTCAGGTGGATGAGGTTCTCAGATCTAAGCACATGGGAGGGCGATCGCAATCTGGCTCCCAGTTTTGTGAATGAAGATGGCGTCGA	C	A	A	G	A	G	T	C	A	A	T	G	T	T	C	A	G	G	T	G	G	A	T	G	A	G	G	T	T	C	T	C	A	G	A	T	C	T	A	A	G	C	A	C	A	T	G	G
KX424646.1	CAAGAGTCAATGTTCAGATGGATGAGGTTCTCAGATTTAAGCACATGGGAGGGCGATCGCAATCTGGCTCCCAGTTTTGTGAATGAAGATGGCGTCGA	C	A	A	G	A	G	T	C	A	A	T	G	T	T	C	A	G	A	T	G	G	A	T	G	A	G	G	T	T	C	T	C	A	G	A	T	T	T	A	A	G	C	A	C	A	T	G	G
KT633390.1	CAAGGGTCAATGTTCAGATGGATGAGGTTCTCAGATCTAAGCACATGGGAGGGCGATCGCAATCTGGCTCCCAGTTTTGTGAATGAAGATGGCGTCGA	C	A	A	G	G	G	T	C	A	A	T	G	T	T	C	A	G	A	T	G	G	A	T	G	A	G	G	T	T	C	T	C	A	G	A	T	C	T	A	A	G	C	A	C	A	T	G	G
KX061540.1	CAAGAGTCAATGTTCAGATGGATGAGGTTCTCAGATCTGAGCACATGGGAGGGCGATCGCAATCTGGCTCCCAGTTTTGTGAATGAAGATGGCGTCGA	C	A	A	G	A	G	T	C	A	A	T	G	T	T	C	A	G	A	T	G	G	A	T	G	A	G	G	T	T	C	T	C	A	G	A	T	C	T	G	A	G	C	A	C	A	T	G	G
KU687039.1	CAAGAGTCAATGTTCAGATGGATGAGGTTCTCAGATCTGAGCACATGGGAGGGCGATCGCAATCTGGCTCCCAGTTTTGTGAATGAAGATGGCGTCGA	C	A	A	G	A	G	T	C	A	A	T	G	T	T	C	A	G	A	T	G	G	A	T	G	A	G	G	T	T	C	T	C	A	G	A	T	C	T	G	A	G	C	A	C	A	T	G	G
KT598021.1	CAAGAGTCAATGTTCAGATGGATGAGGTTCTCAGATCTGAGCACATGGGAGGGCGATCGCAATCTGGCTCCCAGTTTTGTGAATGAAGATGGCGTCGA	C	A	A	G	A	G	T	C	A	A	T	G	T	T	C	A	G	A	T	G	G	A	T	G	A	G	G	T	T	C	T	C	A	G	A	T	C	T	G	A	G	C	A	C	A	T	G	G
LC177662.1	CAAGAGCCAATGTTCAGATGGATGAGGTTCTCAGATCTAAGCACATGGGAGGGCGATCGCAATCTGGCTCCCAGTTTTGTGAATGAAGATGGCGTCGA	C	A	A	G	A	G	C	C	A	A	T	G	T	T	C	A	G	A	T	G	G	A	T	G	A	G	G	T	T	C	T	C	A	G	A	T	C	T	A	A	G	C	A	C	A	T	G	G
KX139299.1	CAAGAGCCAATGTTCAGATGGATGAGGTTCTCAGATCTAAGCACATGGGAGGGCGATCGCAATCTGGCTCCCAGTTTTGTGAATGAAGATGGCGTCGA	C	A	A	G	A	G	C	C	A	A	T	G	T	T	C	A	G	A	T	G	G	A	T	G	A	G	G	T	T	C	T	C	A	G	A	T	C	T	A	A	G	C	A	C	A	T	G	G
KU557789.1	CAAGAGCCAATGTTCAGATGGATGAGGTTCTCAGATCTAAGCACATGGGAGGGCGATCGCAATCTGGCTCCCAGTTTTGTGAATGAAGATGGCGTCGA	C	A	A	G	A	G	C	C	A	A	T	G	T	T	C	A	G	A	T	G	G	A	T	G	A	G	G	T	T	C	T	C	A	G	A	T	C	T	A	A	G	C	A	C	A	T	G	G
KT780416.1	CAAGAGCCAATGTTCAGATGGATGAGGTTCTCAGATCTAAGCACATGGGAGGGCGATCGCAATCTGGCTCCCAGTTTTGTGAATGAAGATGGCGTCGA	C	A	A	G	A	G	C	C	A	A	T	G	T	T	C	A	G	A	T	G	G	A	T	G	A	G	G	T	T	C	T	C	A	G	A	T	C	T	A	A	G	C	A	C	A	T	G	G
KT780401.1	CAAGAGCCAATGTTCAGATGGATGAGGTTCTCAGATCTAAGCACATGGGAGGGCGATCGCAATCTGGCTCCCAGTTTTGTGAATGAAGATGGCGTCGA	C	A	A	G	A	G	C	C	A	A	T	G	T	T	C	A	G	A	T	G	G	A	T	G	A	G	G	T	T	C	T	C	A	G	A	T	C	T	A	A	G	C	A	C	A	T	G	G
KT326182.1	CAAGAGCCAATGTTCAGATGGATGAGGTTCTCAGATCTAAGCACATGGGAGGGCGATCGCAATCTGGCTCCCAGTTTTGTGAATGAAGATGGCGTCGA	C	A	A	G	A	G	C	C	A	A	T	G	T	T	C	A	G	A	T	G	G	A	T	G	A	G	G	T	T	C	T	C	A	G	A	T	C	T	A	A	G	C	A	C	A	T	G	G
KX353834.1	CAAGAGTCAATGTTCAGATGGATGAGGTTCTCAGATCTAAGCACGTGGGAGGGCGATCGCAATCTGGCTCCCAGTTTTGTGAATGAAGATGGCGTCGA	C	A	A	G	A	G	T	C	A	A	T	G	T	T	C	A	G	A	T	G	G	A	T	G	A	G	G	T	T	C	T	C	A	G	A	T	C	T	A	A	G	C	A	C	G	T	G	G
KX353833.1	CAAGAGTCAATGTTCAGATGGATGAGGTTCTCAGATCTAAGCACGTGGGAGGGCGATCGCAATCTGGCTCCCAGTTTTGTGAATGAAGATGGCGTCGA	C	A	A	G	A	G	T	C	A	A	T	G	T	T	C	A	G	A	T	G	G	A	T	G	A	G	G	T	T	C	T	C	A	G	A	T	C	T	A	A	G	C	A	C	G	T	G	G
JF802507.1	CAAGAGTCAATGTTCAGATGGATGAGATTCTCAGATCTAAGCACATGGGAGGGCGATCGCAATCTGGCTCCCAGTTTTGTGAATGAAGATGGCGTCGA	C	A	A	G	A	G	T	C	A	A	T	G	T	T	C	A	G	A	T	G	G	A	T	G	A	G	A	T	T	C	T	C	A	G	A	T	C	T	A	A	G	C	A	C	A	T	G	G
JF802506.1	CAAGAGTCAATGTTCAGATGGATGAGATTCTCAGATCTAAGCACATGGGAGGGCGATCGCAATCTGGCTCCCAGTTTTGTGAATGAAGATGGCGTCGA	C	A	A	G	A	G	T	C	A	A	T	G	T	T	C	A	G	A	T	G	G	A	T	G	A	G	A	T	T	C	T	C	A	G	A	T	C	T	A	A	G	C	A	C	A	T	G	G
JF802505.1	CAAGAGTCAATGTTCAGATGGATGAGATTCTCAGATCTAAGCACATGGGAGGGCGATCGCAATCTGGCTCCCAGTTTTGTGAATGAAGATGGCGTCGA	C	A	A	G	A	G	T	C	A	A	T	G	T	T	C	A	G	A	T	G	G	A	T	G	A	G	A	T	T	C	T	C	A	G	A	T	C	T	A	A	G	C	A	C	A	T	G	G
KX764863.1	CAAGAGTCAATGTTCAGATGGATGAGGTTCTCAGATCTAAGCACATGGGAGGGTGATCGCAATCTGGCTCCCAGTTTTGTGAATGAAGATGGCGTCGA	C	A	A	G	A	G	T	C	A	A	T	G	T	T	C	A	G	A	T	G	G	A	T	G	A	G	G	T	T	C	T	C	A	G	A	T	C	T	A	A	G	C	A	C	A	T	G	G
KX764857.1	CAAGAGTCAATGTTCAGATGGACGAGGTTCTCAGATCTAAGCACATGGGAGGGCGATCGCAATCTGGCTCCCAGTTTTGTGAATGAAGATGGCGTCGA	C	A	A	G	A	G	T	C	A	A	T	G	T	T	C	A	G	A	T	G	G	A	C	G	A	G	G	T	T	C	T	C	A	G	A	T	C	T	A	A	G	C	A	C	A	T	G	G
KU561254.1	CAAGAGTCAATGTCCAGATGGATGAGGTTCTCAGATCTAAGCACATGGGAGGGCGATCGCAATCTGGCTCCCAGTTTTGTGAATGAAGATGGCGTCGA	C	A	A	G	A	G	T	C	A	A	T	G	T	C	C	A	G	A	T	G	G	A	T	G	A	G	G	T	T	C	T	C	A	G	A	T	C	T	A	A	G	C	A	C	A	T	G	G
KU561252.1	CAAGAGTCAATGTCCAGATGGATGAGGTTCTCAGATCTAAGCACATGGGAGGGCGATCGCAATCTGGCTCCCAGTTTTGTGAATGAAGATGGCGTCGA	C	A	A	G	A	G	T	C	A	A	T	G	T	C	C	A	G	A	T	G	G	A	T	G	A	G	G	T	T	C	T	C	A	G	A	T	C	T	A	A	G	C	A	C	A	T	G	G
KU687037.1	CAAGAGTCAATGTTCAGATGGATGAGGTTCTCAGATCTAAGCACATGGGAGGGCGATCGCAATCTGGCTCCCAGTTTTGTGAATGAGGATGGCGTCGA	C	A	A	G	A	G	T	C	A	A	T	G	T	T	C	A	G	A	T	G	G	A	T	G	A	G	G	T	T	C	T	C	A	G	A	T	C	T	A	A	G	C	A	C	A	T	G	G
KU687036.1	CAAGAGTCAATGTTCAGATGGATGAGGTTCTCAGATCTAAGCACATGGGAGGGCGACCGCAATCTGGCTCCCAGTTTTGTGAATGAAGATGGCGTCGA	C	A	A	G	A	G	T	C	A	A	T	G	T	T	C	A	G	A	T	G	G	A	T	G	A	G	G	T	T	C	T	C	A	G	A	T	C	T	A	A	G	C	A	C	A	T	G	G
KT598020.1	CAAGAGTCAACGTTCAGATGGATGAGGTTCTCAGATCTAAGCACATGGGAGGGCGATCGCAATCTGGCTCCCAGTTTTGTGAATGAAGATGGCGTCGA	C	A	A	G	A	G	T	C	A	A	C	G	T	T	C	A	G	A	T	G	G	A	T	G	A	G	G	T	T	C	T	C	A	G	A	T	C	T	A	A	G	C	A	C	A	T	G	G
KT633385.1	CAAGAGTCAATGTTCAGATGGATGAGGTTCTCAGATCTAAGCACATGGGAGGGCGATCGCAGTCTGGCTCCCAGTTTTGTGAATGAAGATGGCGTCGA	C	A	A	G	A	G	T	C	A	A	T	G	T	T	C	A	G	A	T	G	G	A	T	G	A	G	G	T	T	C	T	C	A	G	A	T	C	T	A	A	G	C	A	C	A	T	G	G
KR107596.1	CAAGAATCAATGTTCAGATGGATGAGGTTCTCAGATCTAAGCACATGGGAGGGCGATCGCAATCTGGCTCCCAGTTTTGTGAATGAAGATGGCGTCGA	C	A	A	G	A	A	T	C	A	A	T	G	T	T	C	A	G	A	T	G	G	A	T	G	A	G	G	T	T	C	T	C	A	G	A	T	C	T	A	A	G	C	A	C	A	T	G	G
KT780410.1	CAGGAGTCAATGTTCAGATGGATGAGGTTCTCAGATCTAAGCACATGGGAGGGCGATCGCAATCTGGCTCCCAGTTTTGTGAATGAAGATGGCGTCGA	C	A	G	G	A	G	T	C	A	A	T	G	T	T	C	A	G	A	T	G	G	A	T	G	A	G	G	T	T	C	T	C	A	G	A	T	C	T	A	A	G	C	A	C	A	T	G	G
KT970377.1	CAGGAGTCAATGTTCAGATGGATGAGGTTCTCAGATCTAAGCACATGGGAGGGCGATCGCAATCTGGCTCCCAGTTTTGTGAATGAAGATGGCGTCGA	C	A	G	G	A	G	T	C	A	A	T	G	T	T	C	A	G	A	T	G	G	A	T	G	A	G	G	T	T	C	T	C	A	G	A	T	C	T	A	A	G	C	A	C	A	T	G	G
KR095172.1	CAGGAGTCAATGTTCAGATGGATGAGGTTCTCAGATCTAAGCACATGGGAGGGCGATCGCAATCTGGCTCCCAGTTTTGTGAATGAAGATGGCGTCGA	C	A	G	G	A	G	T	C	A	A	T	G	T	T	C	A	G	A	T	G	G	A	T	G	A	G	G	T	T	C	T	C	A	G	A	T	C	T	A	A	G	C	A	C	A	T	G	G
KU561249.1	CAAGAGTCAATGTTCAGATGGATGAGGTTCTCAGATCTAAGCACATGGGAGGGCGATCGCAATCTGGCTCCCAGTTTTGTGAATGAAGATGGCGTCGA	C	A	A	G	A	G	T	C	A	A	T	G	T	T	C	A	G	A	T	G	G	A	T	G	A	G	G	T	T	C	T	C	A	G	A	T	C	T	A	A	G	C	A	C	A	T	G	G
KU561248.1	CAAGAGTCAATGTTCAGATGGATGAGGTTCTCAGATCTAAGCACATGGGAGGGCGATCGCAATCTGGCTCCCAGTTTTGTGAATGAAGATGGCGTCGA	C	A	A	G	A	G	T	C	A	A	T	G	T	T	C	A	G	A	T	G	G	A	T	G	A	G	G	T	T	C	T	C	A	G	A	T	C	T	A	A	G	C	A	C	A	T	G	G
KX424649.1	CAAGAGTCAATGTTCAGATGGATGAGGTTCTCAGATCTAAGCACATGGGAGGGCGATCGCAATCTGGCTCCCAGTTTTGTGAATGAAGATGGCGTCGA	C	A	A	G	A	G	T	C	A	A	T	G	T	T	C	A	G	A	T	G	G	A	T	G	A	G	G	T	T	C	T	C	A	G	A	T	C	T	A	A	G	C	A	C	A	T	G	G
KX424648.1	CAAGAGTCAATGTTCAGATGGATGAGGTTCTCAGATCTAAGCACATGGGAGGGCGATCGCAATCTGGCTCCCAGTTTTGTGAATGAAGATGGCGTCGA	C	A	A	G	A	G	T	C	A	A	T	G	T	T	C	A	G	A	T	G	G	A	T	G	A	G	G	T	T	C	T	C	A	G	A	T	C	T	A	A	G	C	A	C	A	T	G	G
KX424647.1	CAAGAGTCAATGTTCAGATGGATGAGGTTCTCAGATCTAAGCACATGGGAGGGCGATCGCAATCTGGCTCCCAGTTTTGTGAATGAAGATGGCGTCGA	C	A	A	G	A	G	T	C	A	A	T	G	T	T	C	A	G	A	T	G	G	A	T	G	A	G	G	T	T	C	T	C	A	G	A	T	C	T	A	A	G	C	A	C	A	T	G	G
LC258403.2	CAAGAGTCAATGTTCAGATGGATGAGGTTCTCAGATCTAAGCACATGGGAGGGCGATCGCAATCTGGCTCCCAGTTTTGTGAATGAAGATGGCGTCGA	C	A	A	G	A	G	T	C	A	A	T	G	T	T	C	A	G	A	T	G	G	A	T	G	A	G	G	T	T	C	T	C	A	G	A	T	C	T	A	A	G	C	A	C	A	T	G	G
KX592172.1	CAAGAGTCAATGTTCAGATGGATGAGGTTCTCAGATCTAAGCACATGGGAGGGCGATCGCAATCTGGCTCCCAGTTTTGTGAATGAAGATGGCGTCGA	C	A	A	G	A	G	T	C	A	A	T	G	T	T	C	A	G	A	T	G	G	A	T	G	A	G	G	T	T	C	T	C	A	G	A	T	C	T	A	A	G	C	A	C	A	T	G	G
KX592171.1	CAAGAGTCAATGTTCAGATGGATGAGGTTCTCAGATCTAAGCACATGGGAGGGCGATCGCAATCTGGCTCCCAGTTTTGTGAATGAAGATGGCGTCGA	C	A	A	G	A	G	T	C	A	A	T	G	T	T	C	A	G	A	T	G	G	A	T	G	A	G	G	T	T	C	T	C	A	G	A	T	C	T	A	A	G	C	A	C	A	T	G	G
KX592170.1	CAAGAGTCAATGTTCAGATGGATGAGGTTCTCAGATCTAAGCACATGGGAGGGCGATCGCAATCTGGCTCCCAGTTTTGTGAATGAAGATGGCGTCGA	C	A	A	G	A	G	T	C	A	A	T	G	T	T	C	A	G	A	T	G	G	A	T	G	A	G	G	T	T	C	T	C	A	G	A	T	C	T	A	A	G	C	A	C	A	T	G	G
KX702128.1	CAAGAGTCAATGTTCAGATGGATGAGGTTCTCAGATCTAAGCACATGGGAGGGCGATCGCAATCTGGCTCCCAGTTTTGTGAATGAAGATGGCGTCGA	C	A	A	G	A	G	T	C	A	A	T	G	T	T	C	A	G	A	T	G	G	A	T	G	A	G	G	T	T	C	T	C	A	G	A	T	C	T	A	A	G	C	A	C	A	T	G	G
KY905332.1	CAAGAGTCAATGTTCAGATGGATGAGGTTCTCAGATCTAAGCACATGGGAGGGCGATCGCAATCTGGCTCCCAGTTTTGTGAATGAAGATGGCGTCGA	C	A	A	G	A	G	T	C	A	A	T	G	T	T	C	A	G	A	T	G	G	A	T	G	A	G	G	T	T	C	T	C	A	G	A	T	C	T	A	A	G	C	A	C	A	T	G	G
KY905330.1	CAAGAGTCAATGTTCAGATGGATGAGGTTCTCAGATCTAAGCACATGGGAGGGCGATCGCAATCTGGCTCCCAGTTTTGTGAATGAAGATGGCGTCGA	C	A	A	G	A	G	T	C	A	A	T	G	T	T	C	A	G	A	T	G	G	A	T	G	A	G	G	T	T	C	T	C	A	G	A	T	C	T	A	A	G	C	A	C	A	T	G	G
KY392868.1	CAAGAGTCAATGTTCAGATGGATGAGGTTCTCAGATCTAAGCACATGGGAGGGCGATCGCAATCTGGCTCCCAGTTTTGTGAATGAAGATGGCGTCGA	C	A	A	G	A	G	T	C	A	A	T	G	T	T	C	A	G	A	T	G	G	A	T	G	A	G	G	T	T	C	T	C	A	G	A	T	C	T	A	A	G	C	A	C	A	T	G	G
KY392867.1	CAAGAGTCAATGTTCAGATGGATGAGGTTCTCAGATCTAAGCACATGGGAGGGCGATCGCAATCTGGCTCCCAGTTTTGTGAATGAAGATGGCGTCGA	C	A	A	G	A	G	T	C	A	A	T	G	T	T	C	A	G	A	T	G	G	A	T	G	A	G	G	T	T	C	T	C	A	G	A	T	C	T	A	A	G	C	A	C	A	T	G	G
KX764869.1	CAAGAGTCAATGTTCAGATGGATGAGGTTCTCAGATCTAAGCACATGGGAGGGCGATCGCAATCTGGCTCCCAGTTTTGTGAATGAAGATGGCGTCGA	C	A	A	G	A	G	T	C	A	A	T	G	T	T	C	A	G	A	T	G	G	A	T	G	A	G	G	T	T	C	T	C	A	G	A	T	C	T	A	A	G	C	A	C	A	T	G	G
KX764868.1	CAAGAGTCAATGTTCAGATGGATGAGGTTCTCAGATCTAAGCACATGGGAGGGCGATCGCAATCTGGCTCCCAGTTTTGTGAATGAAGATGGCGTCGA	C	A	A	G	A	G	T	C	A	A	T	G	T	T	C	A	G	A	T	G	G	A	T	G	A	G	G	T	T	C	T	C	A	G	A	T	C	T	A	A	G	C	A	C	A	T	G	G
KX764865.1	CAAGAGTCAATGTTCAGATGGATGAGGTTCTCAGATCTAAGCACATGGGAGGGCGATCGCAATCTGGCTCCCAGTTTTGTGAATGAAGATGGCGTCGA	C	A	A	G	A	G	T	C	A	A	T	G	T	T	C	A	G	A	T	G	G	A	T	G	A	G	G	T	T	C	T	C	A	G	A	T	C	T	A	A	G	C	A	C	A	T	G	G
KX764864.1	CAAGAGTCAATGTTCAGATGGATGAGGTTCTCAGATCTAAGCACATGGGAGGGCGATCGCAATCTGGCTCCCAGTTTTGTGAATGAAGATGGCGTCGA	C	A	A	G	A	G	T	C	A	A	T	G	T	T	C	A	G	A	T	G	G	A	T	G	A	G	G	T	T	C	T	C	A	G	A	T	C	T	A	A	G	C	A	C	A	T	G	G
KX764862.1	CAAGAGTCAATGTTCAGATGGATGAGGTTCTCAGATCTAAGCACATGGGAGGGCGATCGCAATCTGGCTCCCAGTTTTGTGAATGAAGATGGCGTCGA	C	A	A	G	A	G	T	C	A	A	T	G	T	T	C	A	G	A	T	G	G	A	T	G	A	G	G	T	T	C	T	C	A	G	A	T	C	T	A	A	G	C	A	C	A	T	G	G
KX764861.1	CAAGAGTCAATGTTCAGATGGATGAGGTTCTCAGATCTAAGCACATGGGAGGGCGATCGCAATCTGGCTCCCAGTTTTGTGAATGAAGATGGCGTCGA	C	A	A	G	A	G	T	C	A	A	T	G	T	T	C	A	G	A	T	G	G	A	T	G	A	G	G	T	T	C	T	C	A	G	A	T	C	T	A	A	G	C	A	C	A	T	G	G
KX764860.1	CAAGAGTCAATGTTCAGATGGATGAGGTTCTCAGATCTAAGCACATGGGAGGGCGATCGCAATCTGGCTCCCAGTTTTGTGAATGAAGATGGCGTCGA	C	A	A	G	A	G	T	C	A	A	T	G	T	T	C	A	G	A	T	G	G	A	T	G	A	G	G	T	T	C	T	C	A	G	A	T	C	T	A	A	G	C	A	C	A	T	G	G
KX764859.1	CAAGAGTCAATGTTCAGATGGATGAGGTTCTCAGATCTAAGCACATGGGAGGGCGATCGCAATCTGGCTCCCAGTTTTGTGAATGAAGATGGCGTCGA	C	A	A	G	A	G	T	C	A	A	T	G	T	T	C	A	G	A	T	G	G	A	T	G	A	G	G	T	T	C	T	C	A	G	A	T	C	T	A	A	G	C	A	C	A	T	G	G
KX764858.1	CAAGAGTCAATGTTCAGATGGATGAGGTTCTCAGATCTAAGCACATGGGAGGGCGATCGCAATCTGGCTCCCAGTTTTGTGAATGAAGATGGCGTCGA	C	A	A	G	A	G	T	C	A	A	T	G	T	T	C	A	G	A	T	G	G	A	T	G	A	G	G	T	T	C	T	C	A	G	A	T	C	T	A	A	G	C	A	C	A	T	G	G
AB684681.2	CAAGAGTCAATGTTCAGATGGATGAGGTTCTCAGATCTAAGCACATGGGAGGGCGATCGCAATCTGGCTCCCAGTTTTGTGAATGAAGATGGCGTCGA	C	A	A	G	A	G	T	C	A	A	T	G	T	T	C	A	G	A	T	G	G	A	T	G	A	G	G	T	T	C	T	C	A	G	A	T	C	T	A	A	G	C	A	C	A	T	G	G
KY424350.1	CAAGAGTCAATGTTCAGATGGATGAGGTTCTCAGATCTAAGCACATGGGAGGGCGATCGCAATCTGGCTCCCAGTTTTGTGAATGAAGATGGCGTCGA	C	A	A	G	A	G	T	C	A	A	T	G	T	T	C	A	G	A	T	G	G	A	T	G	A	G	G	T	T	C	T	C	A	G	A	T	C	T	A	A	G	C	A	C	A	T	G	G
KY424349.1	CAAGAGTCAATGTTCAGATGGATGAGGTTCTCAGATCTAAGCACATGGGAGGGCGATCGCAATCTGGCTCCCAGTTTTGTGAATGAAGATGGCGTCGA	C	A	A	G	A	G	T	C	A	A	T	G	T	T	C	A	G	A	T	G	G	A	T	G	A	G	G	T	T	C	T	C	A	G	A	T	C	T	A	A	G	C	A	C	A	T	G	G
LC147243.1	CAAGAGTCAATGTTCAGATGGATGAGGTTCTCAGATCTAAGCACATGGGAGGGCGATCGCAATCTGGCTCCCAGTTTTGTGAATGAAGATGGCGTCGA	C	A	A	G	A	G	T	C	A	A	T	G	T	T	C	A	G	A	T	G	G	A	T	G	A	G	G	T	T	C	T	C	A	G	A	T	C	T	A	A	G	C	A	C	A	T	G	G
KT906671.1	CAAGAGTCAATGTTCAGATGGATGAGGTTCTCAGATCTAAGCACATGGGAGGGCGATCGCAATCTGGCTCCCAGTTTTGTGAATGAAGATGGCGTCGA	C	A	A	G	A	G	T	C	A	A	T	G	T	T	C	A	G	A	T	G	G	A	T	G	A	G	G	T	T	C	T	C	A	G	A	T	C	T	A	A	G	C	A	C	A	T	G	G
KT906670.1	CAAGAGTCAATGTTCAGATGGATGAGGTTCTCAGATCTAAGCACATGGGAGGGCGATCGCAATCTGGCTCCCAGTTTTGTGAATGAAGATGGCGTCGA	C	A	A	G	A	G	T	C	A	A	T	G	T	T	C	A	G	A	T	G	G	A	T	G	A	G	G	T	T	C	T	C	A	G	A	T	C	T	A	A	G	C	A	C	A	T	G	G
KT906669.1	CAAGAGTCAATGTTCAGATGGATGAGGTTCTCAGATCTAAGCACATGGGAGGGCGATCGCAATCTGGCTCCCAGTTTTGTGAATGAAGATGGCGTCGA	C	A	A	G	A	G	T	C	A	A	T	G	T	T	C	A	G	A	T	G	G	A	T	G	A	G	G	T	T	C	T	C	A	G	A	T	C	T	A	A	G	C	A	C	A	T	G	G
KU757054.1	CAAGAGTCAATGTTCAGATGGATGAGGTTCTCAGATCTAAGCACATGGGAGGGCGATCGCAATCTGGCTCCCAGTTTTGTGAATGAAGATGGCGTCGA	C	A	A	G	A	G	T	C	A	A	T	G	T	T	C	A	G	A	T	G	G	A	T	G	A	G	G	T	T	C	T	C	A	G	A	T	C	T	A	A	G	C	A	C	A	T	G	G
KU757053.1	CAAGAGTCAATGTTCAGATGGATGAGGTTCTCAGATCTAAGCACATGGGAGGGCGATCGCAATCTGGCTCCCAGTTTTGTGAATGAAGATGGCGTCGA	C	A	A	G	A	G	T	C	A	A	T	G	T	T	C	A	G	A	T	G	G	A	T	G	A	G	G	T	T	C	T	C	A	G	A	T	C	T	A	A	G	C	A	C	A	T	G	G
KU757052.1	CAAGAGTCAATGTTCAGATGGATGAGGTTCTCAGATCTAAGCACATGGGAGGGCGATCGCAATCTGGCTCCCAGTTTTGTGAATGAAGATGGCGTCGA	C	A	A	G	A	G	T	C	A	A	T	G	T	T	C	A	G	A	T	G	G	A	T	G	A	G	G	T	T	C	T	C	A	G	A	T	C	T	A	A	G	C	A	C	A	T	G	G
KU757051.1	CAAGAGTCAATGTTCAGATGGATGAGGTTCTCAGATCTAAGCACATGGGAGGGCGATCGCAATCTGGCTCCCAGTTTTGTGAATGAAGATGGCGTCGA	C	A	A	G	A	G	T	C	A	A	T	G	T	T	C	A	G	A	T	G	G	A	T	G	A	G	G	T	T	C	T	C	A	G	A	T	C	T	A	A	G	C	A	C	A	T	G	G
KU757050.1	CAAGAGTCAATGTTCAGATGGATGAGGTTCTCAGATCTAAGCACATGGGAGGGCGATCGCAATCTGGCTCCCAGTTTTGTGAATGAAGATGGCGTCGA	C	A	A	G	A	G	T	C	A	A	T	G	T	T	C	A	G	A	T	G	G	A	T	G	A	G	G	T	T	C	T	C	A	G	A	T	C	T	A	A	G	C	A	C	A	T	G	G
KU757049.1	CAAGAGTCAATGTTCAGATGGATGAGGTTCTCAGATCTAAGCACATGGGAGGGCGATCGCAATCTGGCTCCCAGTTTTGTGAATGAAGATGGCGTCGA	C	A	A	G	A	G	T	C	A	A	T	G	T	T	C	A	G	A	T	G	G	A	T	G	A	G	G	T	T	C	T	C	A	G	A	T	C	T	A	A	G	C	A	C	A	T	G	G
KU757048.1	CAAGAGTCAATGTTCAGATGGATGAGGTTCTCAGATCTAAGCACATGGGAGGGCGATCGCAATCTGGCTCCCAGTTTTGTGAATGAAGATGGCGTCGA	C	A	A	G	A	G	T	C	A	A	T	G	T	T	C	A	G	A	T	G	G	A	T	G	A	G	G	T	T	C	T	C	A	G	A	T	C	T	A	A	G	C	A	C	A	T	G	G
KU757047.1	CAAGAGTCAATGTTCAGATGGATGAGGTTCTCAGATCTAAGCACATGGGAGGGCGATCGCAATCTGGCTCCCAGTTTTGTGAATGAAGATGGCGTCGA	C	A	A	G	A	G	T	C	A	A	T	G	T	T	C	A	G	A	T	G	G	A	T	G	A	G	G	T	T	C	T	C	A	G	A	T	C	T	A	A	G	C	A	C	A	T	G	G
KU757046.1	CAAGAGTCAATGTTCAGATGGATGAGGTTCTCAGATCTAAGCACATGGGAGGGCGATCGCAATCTGGCTCCCAGTTTTGTGAATGAAGATGGCGTCGA	C	A	A	G	A	G	T	C	A	A	T	G	T	T	C	A	G	A	T	G	G	A	T	G	A	G	G	T	T	C	T	C	A	G	A	T	C	T	A	A	G	C	A	C	A	T	G	G
KT732276.1	CAAGAGTCAATGTTCAGATGGATGAGGTTCTCAGATCTAAGCACATGGGAGGGCGATCGCAATCTGGCTCCCAGTTTTGTGAATGAAGATGGCGTCGA	C	A	A	G	A	G	T	C	A	A	T	G	T	T	C	A	G	A	T	G	G	A	T	G	A	G	G	T	T	C	T	C	A	G	A	T	C	T	A	A	G	C	A	C	A	T	G	G
KT732275.1	CAAGAGTCAATGTTCAGATGGATGAGGTTCTCAGATCTAAGCACATGGGAGGGCGATCGCAATCTGGCTCCCAGTTTTGTGAATGAAGATGGCGTCGA	C	A	A	G	A	G	T	C	A	A	T	G	T	T	C	A	G	A	T	G	G	A	T	G	A	G	G	T	T	C	T	C	A	G	A	T	C	T	A	A	G	C	A	C	A	T	G	G
KX353835.1	CAAGAGTCAATGTTCAGATGGATGAGGTTCTCAGATCTAAGCACATGGGAGGGCGATCGCAATCTGGCTCCCAGTTTTGTGAATGAAGATGGCGTCGA	C	A	A	G	A	G	T	C	A	A	T	G	T	T	C	A	G	A	T	G	G	A	T	G	A	G	G	T	T	C	T	C	A	G	A	T	C	T	A	A	G	C	A	C	A	T	G	G
KX353832.1	CAAGAGTCAATGTTCAGATGGATGAGGTTCTCAGATCTAAGCACATGGGAGGGCGATCGCAATCTGGCTCCCAGTTTTGTGAATGAAGATGGCGTCGA	C	A	A	G	A	G	T	C	A	A	T	G	T	T	C	A	G	A	T	G	G	A	T	G	A	G	G	T	T	C	T	C	A	G	A	T	C	T	A	A	G	C	A	C	A	T	G	G
KX139298.1	CAAGAGTCAATGTTCAGATGGATGAGGTTCTCAGATCTAAGCACATGGGAGGGCGATCGCAATCTGGCTCCCAGTTTTGTGAATGAAGATGGCGTCGA	C	A	A	G	A	G	T	C	A	A	T	G	T	T	C	A	G	A	T	G	G	A	T	G	A	G	G	T	T	C	T	C	A	G	A	T	C	T	A	A	G	C	A	C	A	T	G	G
KX139297.1	CAAGAGTCAATGTTCAGATGGATGAGGTTCTCAGATCTAAGCACATGGGAGGGCGATCGCAATCTGGCTCCCAGTTTTGTGAATGAAGATGGCGTCGA	C	A	A	G	A	G	T	C	A	A	T	G	T	T	C	A	G	A	T	G	G	A	T	G	A	G	G	T	T	C	T	C	A	G	A	T	C	T	A	A	G	C	A	C	A	T	G	G
KU557790.1	CAAGAGTCAATGTTCAGATGGATGAGGTTCTCAGATCTAAGCACATGGGAGGGCGATCGCAATCTGGCTCCCAGTTTTGTGAATGAAGATGGCGTCGA	C	A	A	G	A	G	T	C	A	A	T	G	T	T	C	A	G	A	T	G	G	A	T	G	A	G	G	T	T	C	T	C	A	G	A	T	C	T	A	A	G	C	A	C	A	T	G	G
KU557788.1	CAAGAGTCAATGTTCAGATGGATGAGGTTCTCAGATCTAAGCACATGGGAGGGCGATCGCAATCTGGCTCCCAGTTTTGTGAATGAAGATGGCGTCGA	C	A	A	G	A	G	T	C	A	A	T	G	T	T	C	A	G	A	T	G	G	A	T	G	A	G	G	T	T	C	T	C	A	G	A	T	C	T	A	A	G	C	A	C	A	T	G	G
KU557787.1	CAAGAGTCAATGTTCAGATGGATGAGGTTCTCAGATCTAAGCACATGGGAGGGCGATCGCAATCTGGCTCCCAGTTTTGTGAATGAAGATGGCGTCGA	C	A	A	G	A	G	T	C	A	A	T	G	T	T	C	A	G	A	T	G	G	A	T	G	A	G	G	T	T	C	T	C	A	G	A	T	C	T	A	A	G	C	A	C	A	T	G	G
KU557786.1	CAAGAGTCAATGTTCAGATGGATGAGGTTCTCAGATCTAAGCACATGGGAGGGCGATCGCAATCTGGCTCCCAGTTTTGTGAATGAAGATGGCGTCGA	C	A	A	G	A	G	T	C	A	A	T	G	T	T	C	A	G	A	T	G	G	A	T	G	A	G	G	T	T	C	T	C	A	G	A	T	C	T	A	A	G	C	A	C	A	T	G	G
KU557785.1	CAAGAGTCAATGTTCAGATGGATGAGGTTCTCAGATCTAAGCACATGGGAGGGCGATCGCAATCTGGCTCCCAGTTTTGTGAATGAAGATGGCGTCGA	C	A	A	G	A	G	T	C	A	A	T	G	T	T	C	A	G	A	T	G	G	A	T	G	A	G	G	T	T	C	T	C	A	G	A	T	C	T	A	A	G	C	A	C	A	T	G	G
KU557784.1	CAAGAGTCAATGTTCAGATGGATGAGGTTCTCAGATCTAAGCACATGGGAGGGCGATCGCAATCTGGCTCCCAGTTTTGTGAATGAAGATGGCGTCGA	C	A	A	G	A	G	T	C	A	A	T	G	T	T	C	A	G	A	T	G	G	A	T	G	A	G	G	T	T	C	T	C	A	G	A	T	C	T	A	A	G	C	A	C	A	T	G	G
KU557783.1	CAAGAGTCAATGTTCAGATGGATGAGGTTCTCAGATCTAAGCACATGGGAGGGCGATCGCAATCTGGCTCCCAGTTTTGTGAATGAAGATGGCGTCGA	C	A	A	G	A	G	T	C	A	A	T	G	T	T	C	A	G	A	T	G	G	A	T	G	A	G	G	T	T	C	T	C	A	G	A	T	C	T	A	A	G	C	A	C	A	T	G	G
KX356908.1	CAAGAGTCAATGTTCAGATGGATGAGGTTCTCAGATCTAAGCACATGGGAGGGCGATCGCAATCTGGCTCCCAGTTTTGTGAATGAAGATGGCGTCGA	C	A	A	G	A	G	T	C	A	A	T	G	T	T	C	A	G	A	T	G	G	A	T	G	A	G	G	T	T	C	T	C	A	G	A	T	C	T	A	A	G	C	A	C	A	T	G	G
KT190704.1	CAAGAGTCAATGTTCAGATGGATGAGGTTCTCAGATCTAAGCACATGGGAGGGCGATCGCAATCTGGCTCCCAGTTTTGTGAATGAAGATGGCGTCGA	C	A	A	G	A	G	T	C	A	A	T	G	T	T	C	A	G	A	T	G	G	A	T	G	A	G	G	T	T	C	T	C	A	G	A	T	C	T	A	A	G	C	A	C	A	T	G	G
AB684684.1	CAAGAGTCAATGTTCAGATGGATGAGGTTCTCAGATCTAAGCACATGGGAGGGCGATCGCAATCTGGCTCCCAGTTTTGTGAATGAAGATGGCGTCGA	C	A	A	G	A	G	T	C	A	A	T	G	T	T	C	A	G	A	T	G	G	A	T	G	A	G	G	T	T	C	T	C	A	G	A	T	C	T	A	A	G	C	A	C	A	T	G	G
KX024652.1	CAAGAGTCAATGTTCAGATGGATGAGGTTCTCAGATCTAAGCACATGGGAGGGCGATCGCAATCTGGCTCCCAGTTTTGTGAATGAAGATGGCGTCGA	C	A	A	G	A	G	T	C	A	A	T	G	T	T	C	A	G	A	T	G	G	A	T	G	A	G	G	T	T	C	T	C	A	G	A	T	C	T	A	A	G	C	A	C	A	T	G	G
KU561256.1	CAAGAGTCAATGTTCAGATGGATGAGGTTCTCAGATCTAAGCACATGGGAGGGCGATCGCAATCTGGCTCCCAGTTTTGTGAATGAAGATGGCGTCGA	C	A	A	G	A	G	T	C	A	A	T	G	T	T	C	A	G	A	T	G	G	A	T	G	A	G	G	T	T	C	T	C	A	G	A	T	C	T	A	A	G	C	A	C	A	T	G	G
KU561255.1	CAAGAGTCAATGTTCAGATGGATGAGGTTCTCAGATCTAAGCACATGGGAGGGCGATCGCAATCTGGCTCCCAGTTTTGTGAATGAAGATGGCGTCGA	C	A	A	G	A	G	T	C	A	A	T	G	T	T	C	A	G	A	T	G	G	A	T	G	A	G	G	T	T	C	T	C	A	G	A	T	C	T	A	A	G	C	A	C	A	T	G	G
KU561253.1	CAAGAGTCAATGTTCAGATGGATGAGGTTCTCAGATCTAAGCACATGGGAGGGCGATCGCAATCTGGCTCCCAGTTTTGTGAATGAAGATGGCGTCGA	C	A	A	G	A	G	T	C	A	A	T	G	T	T	C	A	G	A	T	G	G	A	T	G	A	G	G	T	T	C	T	C	A	G	A	T	C	T	A	A	G	C	A	C	A	T	G	G
KU561251.1	CAAGAGTCAATGTTCAGATGGATGAGGTTCTCAGATCTAAGCACATGGGAGGGCGATCGCAATCTGGCTCCCAGTTTTGTGAATGAAGATGGCGTCGA	C	A	A	G	A	G	T	C	A	A	T	G	T	T	C	A	G	A	T	G	G	A	T	G	A	G	G	T	T	C	T	C	A	G	A	T	C	T	A	A	G	C	A	C	A	T	G	G
KU561250.1	CAAGAGTCAATGTTCAGATGGATGAGGTTCTCAGATCTAAGCACATGGGAGGGCGATCGCAATCTGGCTCCCAGTTTTGTGAATGAAGATGGCGTCGA	C	A	A	G	A	G	T	C	A	A	T	G	T	T	C	A	G	A	T	G	G	A	T	G	A	G	G	T	T	C	T	C	A	G	A	T	C	T	A	A	G	C	A	C	A	T	G	G
KR052022.1	CAAGAGTCAATGTTCAGATGGATGAGGTTCTCAGATCTAAGCACATGGGAGGGCGATCGCAATCTGGCTCCCAGTTTTGTGAATGAAGATGGCGTCGA	C	A	A	G	A	G	T	C	A	A	T	G	T	T	C	A	G	A	T	G	G	A	T	G	A	G	G	T	T	C	T	C	A	G	A	T	C	T	A	A	G	C	A	C	A	T	G	G
KR052021.1	CAAGAGTCAATGTTCAGATGGATGAGGTTCTCAGATCTAAGCACATGGGAGGGCGATCGCAATCTGGCTCCCAGTTTTGTGAATGAAGATGGCGTCGA	C	A	A	G	A	G	T	C	A	A	T	G	T	T	C	A	G	A	T	G	G	A	T	G	A	G	G	T	T	C	T	C	A	G	A	T	C	T	A	A	G	C	A	C	A	T	G	G
KR052020.1	CAAGAGTCAATGTTCAGATGGATGAGGTTCTCAGATCTAAGCACATGGGAGGGCGATCGCAATCTGGCTCCCAGTTTTGTGAATGAAGATGGCGTCGA	C	A	A	G	A	G	T	C	A	A	T	G	T	T	C	A	G	A	T	G	G	A	T	G	A	G	G	T	T	C	T	C	A	G	A	T	C	T	A	A	G	C	A	C	A	T	G	G
KR052019.1	CAAGAGTCAATGTTCAGATGGATGAGGTTCTCAGATCTAAGCACATGGGAGGGCGATCGCAATCTGGCTCCCAGTTTTGTGAATGAAGATGGCGTCGA	C	A	A	G	A	G	T	C	A	A	T	G	T	T	C	A	G	A	T	G	G	A	T	G	A	G	G	T	T	C	T	C	A	G	A	T	C	T	A	A	G	C	A	C	A	T	G	G
KP335155.1	CAAGAGTCAATGTTCAGATGGATGAGGTTCTCAGATCTAAGCACATGGGAGGGCGATCGCAATCTGGCTCCCAGTTTTGTGAATGAAGATGGCGTCGA	C	A	A	G	A	G	T	C	A	A	T	G	T	T	C	A	G	A	T	G	G	A	T	G	A	G	G	T	T	C	T	C	A	G	A	T	C	T	A	A	G	C	A	C	A	T	G	G
KU687038.1	CAAGAGTCAATGTTCAGATGGATGAGGTTCTCAGATCTAAGCACATGGGAGGGCGATCGCAATCTGGCTCCCAGTTTTGTGAATGAAGATGGCGTCGA	C	A	A	G	A	G	T	C	A	A	T	G	T	T	C	A	G	A	T	G	G	A	T	G	A	G	G	T	T	C	T	C	A	G	A	T	C	T	A	A	G	C	A	C	A	T	G	G
KU687034.1	CAAGAGTCAATGTTCAGATGGATGAGGTTCTCAGATCTAAGCACATGGGAGGGCGATCGCAATCTGGCTCCCAGTTTTGTGAATGAAGATGGCGTCGA	C	A	A	G	A	G	T	C	A	A	T	G	T	T	C	A	G	A	T	G	G	A	T	G	A	G	G	T	T	C	T	C	A	G	A	T	C	T	A	A	G	C	A	C	A	T	G	G
KU687033.1	CAAGAGTCAATGTTCAGATGGATGAGGTTCTCAGATCTAAGCACATGGGAGGGCGATCGCAATCTGGCTCCCAGTTTTGTGAATGAAGATGGCGTCGA	C	A	A	G	A	G	T	C	A	A	T	G	T	T	C	A	G	A	T	G	G	A	T	G	A	G	G	T	T	C	T	C	A	G	A	T	C	T	A	A	G	C	A	C	A	T	G	G
KU687032.1	CAAGAGTCAATGTTCAGATGGATGAGGTTCTCAGATCTAAGCACATGGGAGGGCGATCGCAATCTGGCTCCCAGTTTTGTGAATGAAGATGGCGTCGA	C	A	A	G	A	G	T	C	A	A	T	G	T	T	C	A	G	A	T	G	G	A	T	G	A	G	G	T	T	C	T	C	A	G	A	T	C	T	A	A	G	C	A	C	A	T	G	G
LT160591.1	CAAGAGTCAATGTTCAGATGGATGAGGTTCTCAGATCTAAGCACATGGGAGGGCGATCGCAATCTGGCTCCCAGTTTTGTGAATGAAGATGGCGTCGA	C	A	A	G	A	G	T	C	A	A	T	G	T	T	C	A	G	A	T	G	G	A	T	G	A	G	G	T	T	C	T	C	A	G	A	T	C	T	A	A	G	C	A	C	A	T	G	G
LT160590.1	CAAGAGTCAATGTTCAGATGGATGAGGTTCTCAGATCTAAGCACATGGGAGGGCGATCGCAATCTGGCTCCCAGTTTTGTGAATGAAGATGGCGTCGA	C	A	A	G	A	G	T	C	A	A	T	G	T	T	C	A	G	A	T	G	G	A	T	G	A	G	G	T	T	C	T	C	A	G	A	T	C	T	A	A	G	C	A	C	A	T	G	G
LT160589.1	CAAGAGTCAATGTTCAGATGGATGAGGTTCTCAGATCTAAGCACATGGGAGGGCGATCGCAATCTGGCTCCCAGTTTTGTGAATGAAGATGGCGTCGA	C	A	A	G	A	G	T	C	A	A	T	G	T	T	C	A	G	A	T	G	G	A	T	G	A	G	G	T	T	C	T	C	A	G	A	T	C	T	A	A	G	C	A	C	A	T	G	G
KT633396.1	CAAGAGTCAATGTTCAGATGGATGAGGTTCTCAGATCTAAGCACATGGGAGGGCGATCGCAATCTGGCTCCCAGTTTTGTGAATGAAGATGGCGTCGA	C	A	A	G	A	G	T	C	A	A	T	G	T	T	C	A	G	A	T	G	G	A	T	G	A	G	G	T	T	C	T	C	A	G	A	T	C	T	A	A	G	C	A	C	A	T	G	G
KT633395.1	CAAGAGTCAATGTTCAGATGGATGAGGTTCTCAGATCTAAGCACATGGGAGGGCGATCGCAATCTGGCTCCCAGTTTTGTGAATGAAGATGGCGTCGA	C	A	A	G	A	G	T	C	A	A	T	G	T	T	C	A	G	A	T	G	G	A	T	G	A	G	G	T	T	C	T	C	A	G	A	T	C	T	A	A	G	C	A	C	A	T	G	G
KT633394.1	CAAGAGTCAATGTTCAGATGGATGAGGTTCTCAGATCTAAGCACATGGGAGGGCGATCGCAATCTGGCTCCCAGTTTTGTGAATGAAGATGGCGTCGA	C	A	A	G	A	G	T	C	A	A	T	G	T	T	C	A	G	A	T	G	G	A	T	G	A	G	G	T	T	C	T	C	A	G	A	T	C	T	A	A	G	C	A	C	A	T	G	G
KT633393.1	CAAGAGTCAATGTTCAGATGGATGAGGTTCTCAGATCTAAGCACATGGGAGGGCGATCGCAATCTGGCTCCCAGTTTTGTGAATGAAGATGGCGTCGA	C	A	A	G	A	G	T	C	A	A	T	G	T	T	C	A	G	A	T	G	G	A	T	G	A	G	G	T	T	C	T	C	A	G	A	T	C	T	A	A	G	C	A	C	A	T	G	G
KT633392.1	CAAGAGTCAATGTTCAGATGGATGAGGTTCTCAGATCTAAGCACATGGGAGGGCGATCGCAATCTGGCTCCCAGTTTTGTGAATGAAGATGGCGTCGA	C	A	A	G	A	G	T	C	A	A	T	G	T	T	C	A	G	A	T	G	G	A	T	G	A	G	G	T	T	C	T	C	A	G	A	T	C	T	A	A	G	C	A	C	A	T	G	G
KT633391.1	CAAGAGTCAATGTTCAGATGGATGAGGTTCTCAGATCTAAGCACATGGGAGGGCGATCGCAATCTGGCTCCCAGTTTTGTGAATGAAGATGGCGTCGA	C	A	A	G	A	G	T	C	A	A	T	G	T	T	C	A	G	A	T	G	G	A	T	G	A	G	G	T	T	C	T	C	A	G	A	T	C	T	A	A	G	C	A	C	A	T	G	G
KT633389.1	CAAGAGTCAATGTTCAGATGGATGAGGTTCTCAGATCTAAGCACATGGGAGGGCGATCGCAATCTGGCTCCCAGTTTTGTGAATGAAGATGGCGTCGA	C	A	A	G	A	G	T	C	A	A	T	G	T	T	C	A	G	A	T	G	G	A	T	G	A	G	G	T	T	C	T	C	A	G	A	T	C	T	A	A	G	C	A	C	A	T	G	G
KT633388.1	CAAGAGTCAATGTTCAGATGGATGAGGTTCTCAGATCTAAGCACATGGGAGGGCGATCGCAATCTGGCTCCCAGTTTTGTGAATGAAGATGGCGTCGA	C	A	A	G	A	G	T	C	A	A	T	G	T	T	C	A	G	A	T	G	G	A	T	G	A	G	G	T	T	C	T	C	A	G	A	T	C	T	A	A	G	C	A	C	A	T	G	G
KT633387.1	CAAGAGTCAATGTTCAGATGGATGAGGTTCTCAGATCTAAGCACATGGGAGGGCGATCGCAATCTGGCTCCCAGTTTTGTGAATGAAGATGGCGTCGA	C	A	A	G	A	G	T	C	A	A	T	G	T	T	C	A	G	A	T	G	G	A	T	G	A	G	G	T	T	C	T	C	A	G	A	T	C	T	A	A	G	C	A	C	A	T	G	G
KT633386.1	CAAGAGTCAATGTTCAGATGGATGAGGTTCTCAGATCTAAGCACATGGGAGGGCGATCGCAATCTGGCTCCCAGTTTTGTGAATGAAGATGGCGTCGA	C	A	A	G	A	G	T	C	A	A	T	G	T	T	C	A	G	A	T	G	G	A	T	G	A	G	G	T	T	C	T	C	A	G	A	T	C	T	A	A	G	C	A	C	A	T	G	G
KT633384.1	CAAGAGTCAATGTTCAGATGGATGAGGTTCTCAGATCTAAGCACATGGGAGGGCGATCGCAATCTGGCTCCCAGTTTTGTGAATGAAGATGGCGTCGA	C	A	A	G	A	G	T	C	A	A	T	G	T	T	C	A	G	A	T	G	G	A	T	G	A	G	G	T	T	C	T	C	A	G	A	T	C	T	A	A	G	C	A	C	A	T	G	G
KT633383.1	CAAGAGTCAATGTTCAGATGGATGAGGTTCTCAGATCTAAGCACATGGGAGGGCGATCGCAATCTGGCTCCCAGTTTTGTGAATGAAGATGGCGTCGA	C	A	A	G	A	G	T	C	A	A	T	G	T	T	C	A	G	A	T	G	G	A	T	G	A	G	G	T	T	C	T	C	A	G	A	T	C	T	A	A	G	C	A	C	A	T	G	G
KT633382.1	CAAGAGTCAATGTTCAGATGGATGAGGTTCTCAGATCTAAGCACATGGGAGGGCGATCGCAATCTGGCTCCCAGTTTTGTGAATGAAGATGGCGTCGA	C	A	A	G	A	G	T	C	A	A	T	G	T	T	C	A	G	A	T	G	G	A	T	G	A	G	G	T	T	C	T	C	A	G	A	T	C	T	A	A	G	C	A	C	A	T	G	G
KT285173.1	CAAGAGTCAATGTTCAGATGGATGAGGTTCTCAGATCTAAGCACATGGGAGGGCGATCGCAATCTGGCTCCCAGTTTTGTGAATGAAGATGGCGTCGA	C	A	A	G	A	G	T	C	A	A	T	G	T	T	C	A	G	A	T	G	G	A	T	G	A	G	G	T	T	C	T	C	A	G	A	T	C	T	A	A	G	C	A	C	A	T	G	G
KT380915.1	CAAGAGTCAATGTTCAGATGGATGAGGTTCTCAGATCTAAGCACATGGGAGGGCGATCGCAATCTGGCTCCCAGTTTTGTGAATGAAGATGGCGTCGA	C	A	A	G	A	G	T	C	A	A	T	G	T	T	C	A	G	A	T	G	G	A	T	G	A	G	G	T	T	C	T	C	A	G	A	T	C	T	A	A	G	C	A	C	A	T	G	G
KT780415.1	CAAGAGTCAATGTTCAGATGGATGAGGTTCTCAGATCTAAGCACATGGGAGGGCGATCGCAATCTGGCTCCCAGTTTTGTGAATGAAGATGGCGTCGA	C	A	A	G	A	G	T	C	A	A	T	G	T	T	C	A	G	A	T	G	G	A	T	G	A	G	G	T	T	C	T	C	A	G	A	T	C	T	A	A	G	C	A	C	A	T	G	G
KT780414.1	CAAGAGTCAATGTTCAGATGGATGAGGTTCTCAGATCTAAGCACATGGGAGGGCGATCGCAATCTGGCTCCCAGTTTTGTGAATGAAGATGGCGTCGA	C	A	A	G	A	G	T	C	A	A	T	G	T	T	C	A	G	A	T	G	G	A	T	G	A	G	G	T	T	C	T	C	A	G	A	T	C	T	A	A	G	C	A	C	A	T	G	G
KT780413.1	CAAGAGTCAATGTTCAGATGGATGAGGTTCTCAGATCTAAGCACATGGGAGGGCGATCGCAATCTGGCTCCCAGTTTTGTGAATGAAGATGGCGTCGA	C	A	A	G	A	G	T	C	A	A	T	G	T	T	C	A	G	A	T	G	G	A	T	G	A	G	G	T	T	C	T	C	A	G	A	T	C	T	A	A	G	C	A	C	A	T	G	G
KT780412.1	CAAGAGTCAATGTTCAGATGGATGAGGTTCTCAGATCTAAGCACATGGGAGGGCGATCGCAATCTGGCTCCCAGTTTTGTGAATGAAGATGGCGTCGA	C	A	A	G	A	G	T	C	A	A	T	G	T	T	C	A	G	A	T	G	G	A	T	G	A	G	G	T	T	C	T	C	A	G	A	T	C	T	A	A	G	C	A	C	A	T	G	G
KT780411.1	CAAGAGTCAATGTTCAGATGGATGAGGTTCTCAGATCTAAGCACATGGGAGGGCGATCGCAATCTGGCTCCCAGTTTTGTGAATGAAGATGGCGTCGA	C	A	A	G	A	G	T	C	A	A	T	G	T	T	C	A	G	A	T	G	G	A	T	G	A	G	G	T	T	C	T	C	A	G	A	T	C	T	A	A	G	C	A	C	A	T	G	G
KT780409.1	CAAGAGTCAATGTTCAGATGGATGAGGTTCTCAGATCTAAGCACATGGGAGGGCGATCGCAATCTGGCTCCCAGTTTTGTGAATGAAGATGGCGTCGA	C	A	A	G	A	G	T	C	A	A	T	G	T	T	C	A	G	A	T	G	G	A	T	G	A	G	G	T	T	C	T	C	A	G	A	T	C	T	A	A	G	C	A	C	A	T	G	G
KT780408.1	CAAGAGTCAATGTTCAGATGGATGAGGTTCTCAGATCTAAGCACATGGGAGGGCGATCGCAATCTGGCTCCCAGTTTTGTGAATGAAGATGGCGTCGA	C	A	A	G	A	G	T	C	A	A	T	G	T	T	C	A	G	A	T	G	G	A	T	G	A	G	G	T	T	C	T	C	A	G	A	T	C	T	A	A	G	C	A	C	A	T	G	G
KT780407.1	CAAGAGTCAATGTTCAGATGGATGAGGTTCTCAGATCTAAGCACATGGGAGGGCGATCGCAATCTGGCTCCCAGTTTTGTGAATGAAGATGGCGTCGA	C	A	A	G	A	G	T	C	A	A	T	G	T	T	C	A	G	A	T	G	G	A	T	G	A	G	G	T	T	C	T	C	A	G	A	T	C	T	A	A	G	C	A	C	A	T	G	G
KT780406.1	CAAGAGTCAATGTTCAGATGGATGAGGTTCTCAGATCTAAGCACATGGGAGGGCGATCGCAATCTGGCTCCCAGTTTTGTGAATGAAGATGGCGTCGA	C	A	A	G	A	G	T	C	A	A	T	G	T	T	C	A	G	A	T	G	G	A	T	G	A	G	G	T	T	C	T	C	A	G	A	T	C	T	A	A	G	C	A	C	A	T	G	G
KT780405.1	CAAGAGTCAATGTTCAGATGGATGAGGTTCTCAGATCTAAGCACATGGGAGGGCGATCGCAATCTGGCTCCCAGTTTTGTGAATGAAGATGGCGTCGA	C	A	A	G	A	G	T	C	A	A	T	G	T	T	C	A	G	A	T	G	G	A	T	G	A	G	G	T	T	C	T	C	A	G	A	T	C	T	A	A	G	C	A	C	A	T	G	G
KT780404.1	CAAGAGTCAATGTTCAGATGGATGAGGTTCTCAGATCTAAGCACATGGGAGGGCGATCGCAATCTGGCTCCCAGTTTTGTGAATGAAGATGGCGTCGA	C	A	A	G	A	G	T	C	A	A	T	G	T	T	C	A	G	A	T	G	G	A	T	G	A	G	G	T	T	C	T	C	A	G	A	T	C	T	A	A	G	C	A	C	A	T	G	G
KT780403.1	CAAGAGTCAATGTTCAGATGGATGAGGTTCTCAGATCTAAGCACATGGGAGGGCGATCGCAATCTGGCTCCCAGTTTTGTGAATGAAGATGGCGTCGA	C	A	A	G	A	G	T	C	A	A	T	G	T	T	C	A	G	A	T	G	G	A	T	G	A	G	G	T	T	C	T	C	A	G	A	T	C	T	A	A	G	C	A	C	A	T	G	G
KT780402.1	CAAGAGTCAATGTTCAGATGGATGAGGTTCTCAGATCTAAGCACATGGGAGGGCGATCGCAATCTGGCTCCCAGTTTTGTGAATGAAGATGGCGTCGA	C	A	A	G	A	G	T	C	A	A	T	G	T	T	C	A	G	A	T	G	G	A	T	G	A	G	G	T	T	C	T	C	A	G	A	T	C	T	A	A	G	C	A	C	A	T	G	G
KT780400.1	CAAGAGTCAATGTTCAGATGGATGAGGTTCTCAGATCTAAGCACATGGGAGGGCGATCGCAATCTGGCTCCCAGTTTTGTGAATGAAGATGGCGTCGA	C	A	A	G	A	G	T	C	A	A	T	G	T	T	C	A	G	A	T	G	G	A	T	G	A	G	G	T	T	C	T	C	A	G	A	T	C	T	A	A	G	C	A	C	A	T	G	G
KT780399.1	CAAGAGTCAATGTTCAGATGGATGAGGTTCTCAGATCTAAGCACATGGGAGGGCGATCGCAATCTGGCTCCCAGTTTTGTGAATGAAGATGGCGTCGA	C	A	A	G	A	G	T	C	A	A	T	G	T	T	C	A	G	A	T	G	G	A	T	G	A	G	G	T	T	C	T	C	A	G	A	T	C	T	A	A	G	C	A	C	A	T	G	G
KT780398.1	CAAGAGTCAATGTTCAGATGGATGAGGTTCTCAGATCTAAGCACATGGGAGGGCGATCGCAATCTGGCTCCCAGTTTTGTGAATGAAGATGGCGTCGA	C	A	A	G	A	G	T	C	A	A	T	G	T	T	C	A	G	A	T	G	G	A	T	G	A	G	G	T	T	C	T	C	A	G	A	T	C	T	A	A	G	C	A	C	A	T	G	G
KT780397.1	CAAGAGTCAATGTTCAGATGGATGAGGTTCTCAGATCTAAGCACATGGGAGGGCGATCGCAATCTGGCTCCCAGTTTTGTGAATGAAGATGGCGTCGA	C	A	A	G	A	G	T	C	A	A	T	G	T	T	C	A	G	A	T	G	G	A	T	G	A	G	G	T	T	C	T	C	A	G	A	T	C	T	A	A	G	C	A	C	A	T	G	G
KT780396.1	CAAGAGTCAATGTTCAGATGGATGAGGTTCTCAGATCTAAGCACATGGGAGGGCGATCGCAATCTGGCTCCCAGTTTTGTGAATGAAGATGGCGTCGA	C	A	A	G	A	G	T	C	A	A	T	G	T	T	C	A	G	A	T	G	G	A	T	G	A	G	G	T	T	C	T	C	A	G	A	T	C	T	A	A	G	C	A	C	A	T	G	G
KT780395.1	CAAGAGTCAATGTTCAGATGGATGAGGTTCTCAGATCTAAGCACATGGGAGGGCGATCGCAATCTGGCTCCCAGTTTTGTGAATGAAGATGGCGTCGA	C	A	A	G	A	G	T	C	A	A	T	G	T	T	C	A	G	A	T	G	G	A	T	G	A	G	G	T	T	C	T	C	A	G	A	T	C	T	A	A	G	C	A	C	A	T	G	G
KT780394.1	CAAGAGTCAATGTTCAGATGGATGAGGTTCTCAGATCTAAGCACATGGGAGGGCGATCGCAATCTGGCTCCCAGTTTTGTGAATGAAGATGGCGTCGA	C	A	A	G	A	G	T	C	A	A	T	G	T	T	C	A	G	A	T	G	G	A	T	G	A	G	G	T	T	C	T	C	A	G	A	T	C	T	A	A	G	C	A	C	A	T	G	G
KT326181.1	CAAGAGTCAATGTTCAGATGGATGAGGTTCTCAGATCTAAGCACATGGGAGGGCGATCGCAATCTGGCTCCCAGTTTTGTGAATGAAGATGGCGTCGA	C	A	A	G	A	G	T	C	A	A	T	G	T	T	C	A	G	A	T	G	G	A	T	G	A	G	G	T	T	C	T	C	A	G	A	T	C	T	A	A	G	C	A	C	A	T	G	G
KT992790.1	CAAGAGTCAATGTTCAGATGGATGAGGTTCTCAGATCTAAGCACATGGGAGGGCGATCGCAATCTGGCTCCCAGTTTTGTGAATGAAGATGGCGTCGA	C	A	A	G	A	G	T	C	A	A	T	G	T	T	C	A	G	A	T	G	G	A	T	G	A	G	G	T	T	C	T	C	A	G	A	T	C	T	A	A	G	C	A	C	A	T	G	G
KT992789.1	CAAGAGTCAATGTTCAGATGGATGAGGTTCTCAGATCTAAGCACATGGGAGGGCGATCGCAATCTGGCTCCCAGTTTTGTGAATGAAGATGGCGTCGA	C	A	A	G	A	G	T	C	A	A	T	G	T	T	C	A	G	A	T	G	G	A	T	G	A	G	G	T	T	C	T	C	A	G	A	T	C	T	A	A	G	C	A	C	A	T	G	G
KT992788.1	CAAGAGTCAATGTTCAGATGGATGAGGTTCTCAGATCTAAGCACATGGGAGGGCGATCGCAATCTGGCTCCCAGTTTTGTGAATGAAGATGGCGTCGA	C	A	A	G	A	G	T	C	A	A	T	G	T	T	C	A	G	A	T	G	G	A	T	G	A	G	G	T	T	C	T	C	A	G	A	T	C	T	A	A	G	C	A	C	A	T	G	G
KT992787.1	CAAGAGTCAATGTTCAGATGGATGAGGTTCTCAGATCTAAGCACATGGGAGGGCGATCGCAATCTGGCTCCCAGTTTTGTGAATGAAGATGGCGTCGA	C	A	A	G	A	G	T	C	A	A	T	G	T	T	C	A	G	A	T	G	G	A	T	G	A	G	G	T	T	C	T	C	A	G	A	T	C	T	A	A	G	C	A	C	A	T	G	G
KT992786.1	CAAGAGTCAATGTTCAGATGGATGAGGTTCTCAGATCTAAGCACATGGGAGGGCGATCGCAATCTGGCTCCCAGTTTTGTGAATGAAGATGGCGTCGA	C	A	A	G	A	G	T	C	A	A	T	G	T	T	C	A	G	A	T	G	G	A	T	G	A	G	G	T	T	C	T	C	A	G	A	T	C	T	A	A	G	C	A	C	A	T	G	G
KT992785.1	CAAGAGTCAATGTTCAGATGGATGAGGTTCTCAGATCTAAGCACATGGGAGGGCGATCGCAATCTGGCTCCCAGTTTTGTGAATGAAGATGGCGTCGA	C	A	A	G	A	G	T	C	A	A	T	G	T	T	C	A	G	A	T	G	G	A	T	G	A	G	G	T	T	C	T	C	A	G	A	T	C	T	A	A	G	C	A	C	A	T	G	G
KT970376.1	CAAGAGTCAATGTTCAGATGGATGAGGTTCTCAGATCTAAGCACATGGGAGGGCGATCGCAATCTGGCTCCCAGTTTTGTGAATGAAGATGGCGTCGA	C	A	A	G	A	G	T	C	A	A	T	G	T	T	C	A	G	A	T	G	G	A	T	G	A	G	G	T	T	C	T	C	A	G	A	T	C	T	A	A	G	C	A	C	A	T	G	G
KT970375.1	CAAGAGTCAATGTTCAGATGGATGAGGTTCTCAGATCTAAGCACATGGGAGGGCGATCGCAATCTGGCTCCCAGTTTTGTGAATGAAGATGGCGTCGA	C	A	A	G	A	G	T	C	A	A	T	G	T	T	C	A	G	A	T	G	G	A	T	G	A	G	G	T	T	C	T	C	A	G	A	T	C	T	A	A	G	C	A	C	A	T	G	G
KT970374.1	CAAGAGTCAATGTTCAGATGGATGAGGTTCTCAGATCTAAGCACATGGGAGGGCGATCGCAATCTGGCTCCCAGTTTTGTGAATGAAGATGGCGTCGA	C	A	A	G	A	G	T	C	A	A	T	G	T	T	C	A	G	A	T	G	G	A	T	G	A	G	G	T	T	C	T	C	A	G	A	T	C	T	A	A	G	C	A	C	A	T	G	G
KT970373.1	CAAGAGTCAATGTTCAGATGGATGAGGTTCTCAGATCTAAGCACATGGGAGGGCGATCGCAATCTGGCTCCCAGTTTTGTGAATGAAGATGGCGTCGA	C	A	A	G	A	G	T	C	A	A	T	G	T	T	C	A	G	A	T	G	G	A	T	G	A	G	G	T	T	C	T	C	A	G	A	T	C	T	A	A	G	C	A	C	A	T	G	G
KT970372.1	CAAGAGTCAATGTTCAGATGGATGAGGTTCTCAGATCTAAGCACATGGGAGGGCGATCGCAATCTGGCTCCCAGTTTTGTGAATGAAGATGGCGTCGA	C	A	A	G	A	G	T	C	A	A	T	G	T	T	C	A	G	A	T	G	G	A	T	G	A	G	G	T	T	C	T	C	A	G	A	T	C	T	A	A	G	C	A	C	A	T	G	G
KT970371.1	CAAGAGTCAATGTTCAGATGGATGAGGTTCTCAGATCTAAGCACATGGGAGGGCGATCGCAATCTGGCTCCCAGTTTTGTGAATGAAGATGGCGTCGA	C	A	A	G	A	G	T	C	A	A	T	G	T	T	C	A	G	A	T	G	G	A	T	G	A	G	G	T	T	C	T	C	A	G	A	T	C	T	A	A	G	C	A	C	A	T	G	G
KT970370.1	CAAGAGTCAATGTTCAGATGGATGAGGTTCTCAGATCTAAGCACATGGGAGGGCGATCGCAATCTGGCTCCCAGTTTTGTGAATGAAGATGGCGTCGA	C	A	A	G	A	G	T	C	A	A	T	G	T	T	C	A	G	A	T	G	G	A	T	G	A	G	G	T	T	C	T	C	A	G	A	T	C	T	A	A	G	C	A	C	A	T	G	G
KT970369.1	CAAGAGTCAATGTTCAGATGGATGAGGTTCTCAGATCTAAGCACATGGGAGGGCGATCGCAATCTGGCTCCCAGTTTTGTGAATGAAGATGGCGTCGA	C	A	A	G	A	G	T	C	A	A	T	G	T	T	C	A	G	A	T	G	G	A	T	G	A	G	G	T	T	C	T	C	A	G	A	T	C	T	A	A	G	C	A	C	A	T	G	G
KT734637.1	CAAGAGTCAATGTTCAGATGGATGAGGTTCTCAGATCTAAGCACATGGGAGGGCGATCGCAATCTGGCTCCCAGTTTTGTGAATGAAGATGGCGTCGA	C	A	A	G	A	G	T	C	A	A	T	G	T	T	C	A	G	A	T	G	G	A	T	G	A	G	G	T	T	C	T	C	A	G	A	T	C	T	A	A	G	C	A	C	A	T	G	G
KT734636.1	CAAGAGTCAATGTTCAGATGGATGAGGTTCTCAGATCTAAGCACATGGGAGGGCGATCGCAATCTGGCTCCCAGTTTTGTGAATGAAGATGGCGTCGA	C	A	A	G	A	G	T	C	A	A	T	G	T	T	C	A	G	A	T	G	G	A	T	G	A	G	G	T	T	C	T	C	A	G	A	T	C	T	A	A	G	C	A	C	A	T	G	G
KT734635.1	CAAGAGTCAATGTTCAGATGGATGAGGTTCTCAGATCTAAGCACATGGGAGGGCGATCGCAATCTGGCTCCCAGTTTTGTGAATGAAGATGGCGTCGA	C	A	A	G	A	G	T	C	A	A	T	G	T	T	C	A	G	A	T	G	G	A	T	G	A	G	G	T	T	C	T	C	A	G	A	T	C	T	A	A	G	C	A	C	A	T	G	G
KR154231.1	CAAGAGTCAATGTTCAGATGGATGAGGTTCTCAGATCTAAGCACATGGGAGGGCGATCGCAATCTGGCTCCCAGTTTTGTGAATGAAGATGGCGTCGA	C	A	A	G	A	G	T	C	A	A	T	G	T	T	C	A	G	A	T	G	G	A	T	G	A	G	G	T	T	C	T	C	A	G	A	T	C	T	A	A	G	C	A	C	A	T	G	G
KR154230.1	CAAGAGTCAATGTTCAGATGGATGAGGTTCTCAGATCTAAGCACATGGGAGGGCGATCGCAATCTGGCTCCCAGTTTTGTGAATGAAGATGGCGTCGA	C	A	A	G	A	G	T	C	A	A	T	G	T	T	C	A	G	A	T	G	G	A	T	G	A	G	G	T	T	C	T	C	A	G	A	T	C	T	A	A	G	C	A	C	A	T	G	G
KT253245.1	CAAGAGTCAATGTTCAGATGGATGAGGTTCTCAGATCTAAGCACATGGGAGGGCGATCGCAATCTGGCTCCCAGTTTTGTGAATGAAGATGGCGTCGA	C	A	A	G	A	G	T	C	A	A	T	G	T	T	C	A	G	A	T	G	G	A	T	G	A	G	G	T	T	C	T	C	A	G	A	T	C	T	A	A	G	C	A	C	A	T	G	G
KR074153.1	CAAGAGTCAATGTTCAGATGGATGAGGTTCTCAGATCTAAGCACATGGGAGGGCGATCGCAATCTGGCTCCCAGTTTTGTGAATGAAGATGGCGTCGA	C	A	A	G	A	G	T	C	A	A	T	G	T	T	C	A	G	A	T	G	G	A	T	G	A	G	G	T	T	C	T	C	A	G	A	T	C	T	A	A	G	C	A	C	A	T	G	G
KR095171.1	CAAGAGTCAATGTTCAGATGGATGAGGTTCTCAGATCTAAGCACATGGGAGGGCGATCGCAATCTGGCTCCCAGTTTTGTGAATGAAGATGGCGTCGA	C	A	A	G	A	G	T	C	A	A	T	G	T	T	C	A	G	A	T	G	G	A	T	G	A	G	G	T	T	C	T	C	A	G	A	T	C	T	A	A	G	C	A	C	A	T	G	G
KT346356.1	CAAGAGTCAATGTTCAGATGGATGAGGTTCTCAGATCTAAGCACATGGGAGGGCGATCGCAATCTGGCTCCCAGTTTTGTGAATGAAGATGGCGTCGA	C	A	A	G	A	G	T	C	A	A	T	G	T	T	C	A	G	A	T	G	G	A	T	G	A	G	G	T	T	C	T	C	A	G	A	T	C	T	A	A	G	C	A	C	A	T	G	G
KP676383.1	CAAGAGTCAATGTTCAGATGGATGAGGTTCTCAGATCTAAGCACATGGGAGGGCGATCGCAATCTGGCTCCCAGTTTTGTGAATGAAGATGGCGTCGA	C	A	A	G	A	G	T	C	A	A	T	G	T	T	C	A	G	A	T	G	G	A	T	G	A	G	G	T	T	C	T	C	A	G	A	T	C	T	A	A	G	C	A	C	A	T	G	G
KR083017.1	CAAGAGTCAATGTTCAGATGGATGAGGTTCTCAGATCTAAGCACATGGGAGGGCGATCGCAATCTGGCTCCCAGTTTTGTGAATGAAGATGGCGTCGA	C	A	A	G	A	G	T	C	A	A	T	G	T	T	C	A	G	A	T	G	G	A	T	G	A	G	G	T	T	C	T	C	A	G	A	T	C	T	A	A	G	C	A	C	A	T	G	G
KR020503.1	CAAGAGTCAATGTTCAGATGGATGAGGTTCTCAGATCTAAGCACATGGGAGGGCGATCGCAATCTGGCTCCCAGTTTTGTGAATGAAGATGGCGTCGA	C	A	A	G	A	G	T	C	A	A	T	G	T	T	C	A	G	A	T	G	G	A	T	G	A	G	G	T	T	C	T	C	A	G	A	T	C	T	A	A	G	C	A	C	A	T	G	G
KP998539.1	CAAGAGTCAATGTTCAGATGGATGAGGTTCTCAGATCTAAGCACATGGGAGGGCGATCGCAATCTGGCTCCCAGTTTTGTGAATGAAGATGGCGTCGA	C	A	A	G	A	G	T	C	A	A	T	G	T	T	C	A	G	A	T	G	G	A	T	G	A	G	G	T	T	C	T	C	A	G	A	T	C	T	A	A	G	C	A	C	A	T	G	G
LC043305.1	CAAGAGTCAATGTTCAGATGGATGAGGTTCTCAGATCTAAGCACATGGGAGGGCGATCGCAATCTGGCTCCCAGTTTTGTGAATGAAGATGGCGTCGA	C	A	A	G	A	G	T	C	A	A	T	G	T	T	C	A	G	A	T	G	G	A	T	G	A	G	G	T	T	C	T	C	A	G	A	T	C	T	A	A	G	C	A	C	A	T	G	G
LC043168.1	CAAGAGTCAATGTTCAGATGGATGAGGTTCTCAGATCTAAGCACATGGGAGGGCGATCGCAATCTGGCTCCCAGTTTTGTGAATGAAGATGGCGTCGA	C	A	A	G	A	G	T	C	A	A	T	G	T	T	C	A	G	A	T	G	G	A	T	G	A	G	G	T	T	C	T	C	A	G	A	T	C	T	A	A	G	C	A	C	A	T	G	G
LC043167.1	CAAGAGTCAATGTTCAGATGGATGAGGTTCTCAGATCTAAGCACATGGGAGGGCGATCGCAATCTGGCTCCCAGTTTTGTGAATGAAGATGGCGTCGA	C	A	A	G	A	G	T	C	A	A	T	G	T	T	C	A	G	A	T	G	G	A	T	G	A	G	G	T	T	C	T	C	A	G	A	T	C	T	A	A	G	C	A	C	A	T	G	G
LC043139.1	CAAGAGTCAATGTTCAGATGGATGAGGTTCTCAGATCTAAGCACATGGGAGGGCGATCGCAATCTGGCTCCCAGTTTTGTGAATGAAGATGGCGTCGA	C	A	A	G	A	G	T	C	A	A	T	G	T	T	C	A	G	A	T	G	G	A	T	G	A	G	G	T	T	C	T	C	A	G	A	T	C	T	A	A	G	C	A	C	A	T	G	G
LC037415.1	CAAGAGTCAATGTTCAGATGGATGAGGTTCTCAGATCTAAGCACATGGGAGGGCGATCGCAATCTGGCTCCCAGTTTTGTGAATGAAGATGGCGTCGA	C	A	A	G	A	G	T	C	A	A	T	G	T	T	C	A	G	A	T	G	G	A	T	G	A	G	G	T	T	C	T	C	A	G	A	T	C	T	A	A	G	C	A	C	A	T	G	G
AB809979.1	CAAGAGTCAATGTTCAGATGGATGAGGTTCTCAGATCTAAGCACATGGGAGGGCGATCGCAATCTGGCTCCCAGTTTTGTGAATGAAGATGGCGTCGA	C	A	A	G	A	G	T	C	A	A	T	G	T	T	C	A	G	A	T	G	G	A	T	G	A	G	G	T	T	C	T	C	A	G	A	T	C	T	A	A	G	C	A	C	A	T	G	G
AB809976.1	CAAGAGTCAATGTTCAGATGGATGAGGTTCTCAGATCTAAGCACATGGGAGGGCGATCGCAATCTGGCTCCCAGTTTTGTGAATGAAGATGGCGTCGA	C	A	A	G	A	G	T	C	A	A	T	G	T	T	C	A	G	A	T	G	G	A	T	G	A	G	G	T	T	C	T	C	A	G	A	T	C	T	A	A	G	C	A	C	A	T	G	G
AB809975.1	CAAGAGTCAATGTTCAGATGGATGAGGTTCTCAGATCTAAGCACATGGGAGGGCGATCGCAATCTGGCTCCCAGTTTTGTGAATGAAGATGGCGTCGA	C	A	A	G	A	G	T	C	A	A	T	G	T	T	C	A	G	A	T	G	G	A	T	G	A	G	G	T	T	C	T	C	A	G	A	T	C	T	A	A	G	C	A	C	A	T	G	G
KJ156329.1	CAAGAGTCAATGTTCAGATGGATGAGGTTCTCAGATCTAAGCACATGGGAGGGCGATCGCAATCTGGCTCCCAGTTTTGTGAATGAAGATGGCGTCGA	C	A	A	G	A	G	T	C	A	A	T	G	T	T	C	A	G	A	T	G	G	A	T	G	A	G	G	T	T	C	T	C	A	G	A	T	C	T	A	A	G	C	A	C	A	T	G	G
KJ946403.1	CAAGAGTCAATGTTCAGATGGATGAGGTTCTCAGATCTAAGCACATGGGAGGGCGATCGCAATCTGGCTCCCAGTTTTGTGAATGAAGATGGCGTCGA	C	A	A	G	A	G	T	C	A	A	T	G	T	T	C	A	G	A	T	G	G	A	T	G	A	G	G	T	T	C	T	C	A	G	A	T	C	T	A	A	G	C	A	C	A	T	G	G
AB983218.1	CAAGAGTCAATGTTCAGATGGATGAGGTTCTCAGATCTAAGCACATGGGAGGGCGATCGCAATCTGGCTCCCAGTTTTGTGAATGAAGATGGCGTCGA	C	A	A	G	A	G	T	C	A	A	T	G	T	T	C	A	G	A	T	G	G	A	T	G	A	G	G	T	T	C	T	C	A	G	A	T	C	T	A	A	G	C	A	C	A	T	G	G
JQ751044.1	CAAGAGTCAATGTTCAGATGGATGAGGTTCTCAGATCTAAGCACATGGGAGGGCGATCGCAATCTGGCTCCCAGTTTTGTGAATGAAGATGGCGTCGA	C	A	A	G	A	G	T	C	A	A	T	G	T	T	C	A	G	A	T	G	G	A	T	G	A	G	G	T	T	C	T	C	A	G	A	T	C	T	A	A	G	C	A	C	A	T	G	G
AB592958.1	CAAGAGTCAATGTTCAGATGGATGAGGTTCTCAGATCTAAGCACATGGGAGGGCGATCGCAATCTGGCTCCCAGTTTTGTGAATGAAGATGGCGTCGA	C	A	A	G	A	G	T	C	A	A	T	G	T	T	C	A	G	A	T	G	G	A	T	G	A	G	G	T	T	C	T	C	A	G	A	T	C	T	A	A	G	C	A	C	A	T	G	G
AB591831.1	CAAGAGTCAATGTTCAGATGGATGAGGTTCTCAGATCTAAGCACATGGGAGGGCGATCGCAATCTGGCTCCCAGTTTTGTGAATGAAGATGGCGTCGA	C	A	A	G	A	G	T	C	A	A	T	G	T	T	C	A	G	A	T	G	G	A	T	G	A	G	G	T	T	C	T	C	A	G	A	T	C	T	A	A	G	C	A	C	A	T	G	G
FJ383845.1	CAAGAGTCAATGTTCAGATGGATGAGGTTCTCAGATCTAAGCACATGGGAGGGCGATCGCAATCTGGCTCCCAGTTTTGTGAATGAAGATGGCGTCGA	C	A	A	G	A	G	T	C	A	A	T	G	T	T	C	A	G	A	T	G	G	A	T	G	A	G	G	T	T	C	T	C	A	G	A	T	C	T	A	A	G	C	A	C	A	T	G	G
KX764867.1	--AGAGTCAATGTTCAGATGGATGAGGTTCTCAGATCTAAGCACATGGGAGGGCGATCGCAATCTGGCTCCCAGTTTTGTGAATGAAGATGGCGTCGA	-	-	A	G	A	G	T	C	A	A	T	G	T	T	C	A	G	A	T	G	G	A	T	G	A	G	G	T	T	C	T	C	A	G	A	T	C	T	A	A	G	C	A	C	A	T	G	G
KR107611.1	CAAGAATCAATGTTTAGATGGATGAGGTTCTCAGATCTGAGCACGTGGGAGGGCGATCGCAATCTGGCTCCCAGTTTTGTGAATGAAGATGGCGTCGA	C	A	A	G	A	A	T	C	A	A	T	G	T	T	T	A	G	A	T	G	G	A	T	G	A	G	G	T	T	C	T	C	A	G	A	T	C	T	G	A	G	C	A	C	G	T	G	G
KR107575.1	CAAGAATCAATGTTTAGATGGATGAGATTCTCAGATCTGAGCACGTGGGAGGGCGATCGCAATCTGGCTCCCAGTTTTGTGAATGAAGATGGCGTCGA	C	A	A	G	A	A	T	C	A	A	T	G	T	T	T	A	G	A	T	G	G	A	T	G	A	G	A	T	T	C	T	C	A	G	A	T	C	T	G	A	G	C	A	C	G	T	G	G
KR107571.1	CAAGAATCAATGTTTAGATGGATGAGATTCTCAGATCTGAGCACGTGGGAGGGCGATCGCAATCTGGCTCCCAGTTTTGTGAATGAAGATGGCGTCGA	C	A	A	G	A	A	T	C	A	A	T	G	T	T	T	A	G	A	T	G	G	A	T	G	A	G	A	T	T	C	T	C	A	G	A	T	C	T	G	A	G	C	A	C	G	T	G	G
KF712502.1	CAAGAGCCAATGTTTAGATGGATGAGGTTCTCGGATCTGAGCACGTGGGAGGGCGATCGCAATCTGGCTCCCAGTTTTGTGAATGAAGATGGCGTCGA	C	A	A	G	A	G	C	C	A	A	T	G	T	T	T	A	G	A	T	G	G	A	T	G	A	G	G	T	T	C	T	C	G	G	A	T	C	T	G	A	G	C	A	C	G	T	G	G
KR107583.1	CAAGAGTCTATGTTTAGATGGATGAGATTCTCAGATCTGAGCACGTGGGAGGGCGATCGCAATCTGGCTCCCAGTTTTGTGAATGAAGATGGCGTCGA	C	A	A	G	A	G	T	C	T	A	T	G	T	T	T	A	G	A	T	G	G	A	T	G	A	G	A	T	T	C	T	C	A	G	A	T	C	T	G	A	G	C	A	C	G	T	G	G
KR107570.1	CAAGAGTCTATGTTTAGATGGATGAGATTCTCAGATCTGAGCACGTGGGAGGGCGATCGCAATCTGGCTCCCAGTTTTGTGAATGAAGATGGCGTCGA	C	A	A	G	A	G	T	C	T	A	T	G	T	T	T	A	G	A	T	G	G	A	T	G	A	G	A	T	T	C	T	C	A	G	A	T	C	T	G	A	G	C	A	C	G	T	G	G
KR107559.1	CAAGAGTCTATGTTTAGATGGATGAGATTCTCAGATCTGAGCACGTGGGAGGGCGATCGCAATCTGGCTCCCAGTTTTGTGAATGAAGATGGCGTCGA	C	A	A	G	A	G	T	C	T	A	T	G	T	T	T	A	G	A	T	G	G	A	T	G	A	G	A	T	T	C	T	C	A	G	A	T	C	T	G	A	G	C	A	C	G	T	G	G
KR107617.1	CAAGAATCAATGTTTAGATGGATGAGATTCTCGGATCTGAGCACATGGGAGGGCGATCGCAATCTGGCTCCCAGTTTTGTGAATGAAGATGGCGTCGA	C	A	A	G	A	A	T	C	A	A	T	G	T	T	T	A	G	A	T	G	G	A	T	G	A	G	A	T	T	C	T	C	G	G	A	T	C	T	G	A	G	C	A	C	A	T	G	G
KX446506.1	CAAGAGCCAATGTTCAGGTGGATGAGATTCTCGGATCTGAGCACGTGGGAGGGCGATCGCAATCTGGCTCCCAGTTTTGTGAATGAAGATGGCGTCGA	C	A	A	G	A	G	C	C	A	A	T	G	T	T	C	A	G	G	T	G	G	A	T	G	A	G	A	T	T	C	T	C	G	G	A	T	C	T	G	A	G	C	A	C	G	T	G	G
KX446504.1	CAAGAGCCAATGTTCAGGTGGATGAGATTCTCGGATCTGAGCACGTGGGAGGGCGATCGCAATCTGGCTCCCAGTTTTGTGAATGAAGATGGCGTCGA	C	A	A	G	A	G	C	C	A	A	T	G	T	T	C	A	G	G	T	G	G	A	T	G	A	G	A	T	T	C	T	C	G	G	A	T	C	T	G	A	G	C	A	C	G	T	G	G
JQ613572.1	CAAGAGTCAATGTTCAGGTGGATGAGATTCTCGGATCTGAGCACGTGGGAGGGCGATCGCAATCTGGCTCCCAGTTTTGTGAATGAAGATGGCGTCGA	C	A	A	G	A	G	T	C	A	A	T	G	T	T	C	A	G	G	T	G	G	A	T	G	A	G	A	T	T	C	T	C	G	G	A	T	C	T	G	A	G	C	A	C	G	T	G	G
KY427662.1	CAAGAGTCAATGTTTAGGTGGATGAGATTCTCGGATCTGAGCACGTGGGAGGGCGATCGCAATCTGGCTCCCAGTTTTGTGAATGAAGATGGCGTCGA	C	A	A	G	A	G	T	C	A	A	T	G	T	T	T	A	G	G	T	G	G	A	T	G	A	G	A	T	T	C	T	C	G	G	A	T	C	T	G	A	G	C	A	C	G	T	G	G
KM246941.1	CAAGAGTCAATGTTTAGGTGGATGAGATTCTCGGATCTGAGCACGTGGGAGGGCGATCGCAATCTGGCTCCCAGTTTTGTGAATGAAGATGGCGTCGA	C	A	A	G	A	G	T	C	A	A	T	G	T	T	T	A	G	G	T	G	G	A	T	G	A	G	A	T	T	C	T	C	G	G	A	T	C	T	G	A	G	C	A	C	G	T	G	G
KM246940.1	CAAGAGTCAATGTTTAGGTGGATGAGATTCTCGGATCTGAGCACGTGGGAGGGCGATCGCAATCTGGCTCCCAGTTTTGTGAATGAAGATGGCGTCGA	C	A	A	G	A	G	T	C	A	A	T	G	T	T	T	A	G	G	T	G	G	A	T	G	A	G	A	T	T	C	T	C	G	G	A	T	C	T	G	A	G	C	A	C	G	T	G	G
KM246932.1	CAAGAGTCAATGTTTAGGTGGATGAGATTCTCGGATCTGAGCACGTGGGAGGGCGATCGCAATCTGGCTCCCAGTTTTGTGAATGAAGATGGCGTCGA	C	A	A	G	A	G	T	C	A	A	T	G	T	T	T	A	G	G	T	G	G	A	T	G	A	G	A	T	T	C	T	C	G	G	A	T	C	T	G	A	G	C	A	C	G	T	G	G
KR107727.1	CAAGAGTCAATGTTTAGATGGATGAGATTCTCGGATCTGAGCACGTGGGAGGGCGATCGCAATCTGGCTCCCAGTTTTGTGAATGAAGATGGCGTCGA	C	A	A	G	A	G	T	C	A	A	T	G	T	T	T	A	G	A	T	G	G	A	T	G	A	G	A	T	T	C	T	C	G	G	A	T	C	T	G	A	G	C	A	C	G	T	G	G
KR107628.1	CAAGAGTCAATGTTTAGATGGATGAGATTCTCGGATCTGAGCACGTGGGAGGGCGATCGCAATCTGGCTCCCAGTTTTGTGAATGAAGATGGCGTCGA	C	A	A	G	A	G	T	C	A	A	T	G	T	T	T	A	G	A	T	G	G	A	T	G	A	G	A	T	T	C	T	C	G	G	A	T	C	T	G	A	G	C	A	C	G	T	G	G
KR107612.1	CAAGAGTCAATGTTTAGATGGATGAGATTCTCGGATCTGAGCACGTGGGAGGGCGATCGCAATCTGGCTCCCAGTTTTGTGAATGAAGATGGCGTCGA	C	A	A	G	A	G	T	C	A	A	T	G	T	T	T	A	G	A	T	G	G	A	T	G	A	G	A	T	T	C	T	C	G	G	A	T	C	T	G	A	G	C	A	C	G	T	G	G
GU138177.2	CAAGAACCAATGTTTAGGTGGATGAGGTTCTCAGATTTGAGCACGTGGGAGGGCGATCGCAATCTGGCTCCCAGTTTTGTGAATGAAGATGGCGTCGA	C	A	A	G	A	A	C	C	A	A	T	G	T	T	T	A	G	G	T	G	G	A	T	G	A	G	G	T	T	C	T	C	A	G	A	T	T	T	G	A	G	C	A	C	G	T	G	G
GU138176.2	CAAGAACCAATGTTTAGGTGGATGAGGTTCTCAGATTTGAGCACGTGGGAGGGCGATCGCAATCTGGCTCCCAGTTTTGTGAATGAAGATGGCGTCGA	C	A	A	G	A	A	C	C	A	A	T	G	T	T	T	A	G	G	T	G	G	A	T	G	A	G	G	T	T	C	T	C	A	G	A	T	T	T	G	A	G	C	A	C	G	T	G	G
GU138163.2	CAAGAACCAATGTTTAGGTGGATGAGGTTCTCAGATTTGAGCACGTGGGAGGGCGATCGCAATCTGGCTCCCAGTTTTGTGAATGAAGATGGCGTCGA	C	A	A	G	A	A	C	C	A	A	T	G	T	T	T	A	G	G	T	G	G	A	T	G	A	G	G	T	T	C	T	C	A	G	A	T	T	T	G	A	G	C	A	C	G	T	G	G
GU138162.2	CAAGAACCAATGTTTAGGTGGATGAGGTTCTCAGATTTGAGCACGTGGGAGGGCGATCGCAATCTGGCTCCCAGTTTTGTGAATGAAGATGGCGTCGA	C	A	A	G	A	A	C	C	A	A	T	G	T	T	T	A	G	G	T	G	G	A	T	G	A	G	G	T	T	C	T	C	A	G	A	T	T	T	G	A	G	C	A	C	G	T	G	G
KJ196284.1	CAAGAACCAATGTTTAGGTGGATGAGGTTCTCAGATTTGAGCACGTGGGAGGGCGATCGCAATCTGGCTCCCAGTTTTGTGAATGAAGATGGCGTCGA	C	A	A	G	A	A	C	C	A	A	T	G	T	T	T	A	G	G	T	G	G	A	T	G	A	G	G	T	T	C	T	C	A	G	A	T	T	T	G	A	G	C	A	C	G	T	G	G
JN899245.1	CAAGAACCAATGTTTAGGTGGATGAGGTTCTCAGATTTGAGCACGTGGGAGGGCGATCGCAATCTGGCTCCCAGTTTTGTGAATGAAGATGGCGTCGA	C	A	A	G	A	A	C	C	A	A	T	G	T	T	T	A	G	G	T	G	G	A	T	G	A	G	G	T	T	C	T	C	A	G	A	T	T	T	G	A	G	C	A	C	G	T	G	G
GQ856468.1	CAAGAACCAATGTTTAGGTGGATGAGGTTCTCAGATTTGAGCACGTGGGAGGGCGATCGCAATCTGGCTCCCAGTTTTGTGAATGAAGATGGCGTCGA	C	A	A	G	A	A	C	C	A	A	T	G	T	T	T	A	G	G	T	G	G	A	T	G	A	G	G	T	T	C	T	C	A	G	A	T	T	T	G	A	G	C	A	C	G	T	G	G
GU594165.1	CAAGAACCAATGTTTAGGTGGATGAGGTTCTCAGATTTGAGCACGTGGGAGGGCGATCGCAATCTGGCTCCCAGTTTTGTGAATGAAGATGGCGTCGA	C	A	A	G	A	A	C	C	A	A	T	G	T	T	T	A	G	G	T	G	G	A	T	G	A	G	G	T	T	C	T	C	A	G	A	T	T	T	G	A	G	C	A	C	G	T	G	G
GU594164.1	CAAGAACCAATGTTTAGGTGGATGAGGTTCTCAGATTTGAGCACGTGGGAGGGCGATCGCAATCTGGCTCCCAGTTTTGTGAATGAAGATGGCGTCGA	C	A	A	G	A	A	C	C	A	A	T	G	T	T	T	A	G	G	T	G	G	A	T	G	A	G	G	T	T	C	T	C	A	G	A	T	T	T	G	A	G	C	A	C	G	T	G	G
FJ595913.1	CAAGAACCAATGTTTAGGTGGATGAGGTTCTCAGATTTGAGCACGTGGGAGGGCGATCGCAATCTGGCTCCCAGTTTTGTGAATGAAGATGGCGTCGA	C	A	A	G	A	A	C	C	A	A	T	G	T	T	T	A	G	G	T	G	G	A	T	G	A	G	G	T	T	C	T	C	A	G	A	T	T	T	G	A	G	C	A	C	G	T	G	G
FJ383834.1	CAAGAACCAATGTTTAGGTGGATGAGGTTCTCAGATTTGAGCACGTGGGAGGGCGATCGCAATCTGGCTCCCAGTTTTGTGAATGAAGATGGCGTCGA	C	A	A	G	A	A	C	C	A	A	T	G	T	T	T	A	G	G	T	G	G	A	T	G	A	G	G	T	T	C	T	C	A	G	A	T	T	T	G	A	G	C	A	C	G	T	G	G
KX702125.1	CAAGAACCAATGTTTAGGTGGATGAGATTCTCAGATTTGAGCACGTGGGAGGGCGATCGCAATCTGGCTCCCAGTTTTGTGAATGAAGATGGCGTCGA	C	A	A	G	A	A	C	C	A	A	T	G	T	T	T	A	G	G	T	G	G	A	T	G	A	G	A	T	T	C	T	C	A	G	A	T	T	T	G	A	G	C	A	C	G	T	G	G
KX702124.1	CAAGAACCAATGTTTAGGTGGATGAGATTCTCAGATTTGAGCACGTGGGAGGGCGATCGCAATCTGGCTCCCAGTTTTGTGAATGAAGATGGCGTCGA	C	A	A	G	A	A	C	C	A	A	T	G	T	T	T	A	G	G	T	G	G	A	T	G	A	G	A	T	T	C	T	C	A	G	A	T	T	T	G	A	G	C	A	C	G	T	G	G
KX702123.1	CAAGAACCAATGTTTAGGTGGATGAGATTCTCAGATTTGAGCACGTGGGAGGGCGATCGCAATCTGGCTCCCAGTTTTGTGAATGAAGATGGCGTCGA	C	A	A	G	A	A	C	C	A	A	T	G	T	T	T	A	G	G	T	G	G	A	T	G	A	G	A	T	T	C	T	C	A	G	A	T	T	T	G	A	G	C	A	C	G	T	G	G
KX702122.1	CAAGAACCAATGTTTAGGTGGATGAGATTCTCAGATTTGAGCACGTGGGAGGGCGATCGCAATCTGGCTCCCAGTTTTGTGAATGAAGATGGCGTCGA	C	A	A	G	A	A	C	C	A	A	T	G	T	T	T	A	G	G	T	G	G	A	T	G	A	G	A	T	T	C	T	C	A	G	A	T	T	T	G	A	G	C	A	C	G	T	G	G
KY471411.1	CAAGAACCAATGTTTAGGTGGATGAGATTCTCAGATTTGAGCACGTGGGAGGGCGATCGCAATCTGGCTCCCAGTTTTGTGAATGAAGATGGCGTCGA	C	A	A	G	A	A	C	C	A	A	T	G	T	T	T	A	G	G	T	G	G	A	T	G	A	G	A	T	T	C	T	C	A	G	A	T	T	T	G	A	G	C	A	C	G	T	G	G
KX722433.1	CAAGAGGCAATGTTTAGGTGGATGAGATTCTCAGATTTGAGCACGTGGGAGGGCGATCGCAATCTGGCTCCCAGCTTTGTGAATGAAGATGGCGTCGA	C	A	A	G	A	G	G	C	A	A	T	G	T	T	T	A	G	G	T	G	G	A	T	G	A	G	A	T	T	C	T	C	A	G	A	T	T	T	G	A	G	C	A	C	G	T	G	G
KM246920.1	CAAGAGTCAATGTTTAGGTGGATGAGGTTCTCAGACTTGAGCACGTGGGAGGGCGATCGCAATCTGGCTCCCAATTTTGTGAATGAAGATGGCGTCGA	C	A	A	G	A	G	T	C	A	A	T	G	T	T	T	A	G	G	T	G	G	A	T	G	A	G	G	T	T	C	T	C	A	G	A	C	T	T	G	A	G	C	A	C	G	T	G	G
KM246942.1	CAAGAGTCAATGTTTAGGTGGATGAGATTCTCGGATTTGAGCACGTGGGAGGGCGATCGCAATCTGGCTCCCAGTTTTGTGAATGAAGATGGCGTCGA	C	A	A	G	A	G	T	C	A	A	T	G	T	T	T	A	G	G	T	G	G	A	T	G	A	G	A	T	T	C	T	C	G	G	A	T	T	T	G	A	G	C	A	C	G	T	G	G
KU687035.1	CAAGAATCAATGTTTAGGTGGATGAGGTTCTCAGACTTGAGCACGTGGGAGGGCGATCGCAATCTGGCTCCCAGTTTTGTGAATGAAGATGGCGTCGA	C	A	A	G	A	A	T	C	A	A	T	G	T	T	T	A	G	G	T	G	G	A	T	G	A	G	G	T	T	C	T	C	A	G	A	C	T	T	G	A	G	C	A	C	G	T	G	G
KY427667.1	CAAGAGTCAATGTTTAGGTGGATGAGGTTCTCAGACTTGAGCACGTGGGAGGGCGATCGCAATCTGGCTCCCAGTTTTGTGAATGAAGATGGCGTCGA	C	A	A	G	A	G	T	C	A	A	T	G	T	T	T	A	G	G	T	G	G	A	T	G	A	G	G	T	T	C	T	C	A	G	A	C	T	T	G	A	G	C	A	C	G	T	G	G
KM246938.1	CAAGAGTCAATGTTTAGGTGGATGAGGTTCTCAGACTTGAGCACGTGGGAGGGCGATCGCAATCTGGCTCCCAGTTTTGTGAATGAAGATGGCGTCGA	C	A	A	G	A	G	T	C	A	A	T	G	T	T	T	A	G	G	T	G	G	A	T	G	A	G	G	T	T	C	T	C	A	G	A	C	T	T	G	A	G	C	A	C	G	T	G	G
KY427670.1	CAAGAGTCAATGTTTAGGTGGATGAGATTCTCAGATTTGAGCACGTGGGAGGGCGATCGCAATCTGGCTCCCAGTTTTGTGAATGAAGATGGCGTCGA	C	A	A	G	A	G	T	C	A	A	T	G	T	T	T	A	G	G	T	G	G	A	T	G	A	G	A	T	T	C	T	C	A	G	A	T	T	T	G	A	G	C	A	C	G	T	G	G
KM246930.1	CAAGAGTCAATGTTTAGGTGGATGAGATTCTCAGATTTGAGCACGTGGGAGGGCGATCGCAATCTGGCTCCCAGTTTTGTGAATGAAGATGGCGTCGA	C	A	A	G	A	G	T	C	A	A	T	G	T	T	T	A	G	G	T	G	G	A	T	G	A	G	A	T	T	C	T	C	A	G	A	T	T	T	G	A	G	C	A	C	G	T	G	G
HM104666.1	CAAGAGTCAATGTTTAGGTGGATGAGGTTCTCAGATTTGAGCACGTGGGAGGGCGATCGCAATCTGGCTCCCAGTTTTGTGAATGAAGATGGCGTCGA	C	A	A	G	A	G	T	C	A	A	T	G	T	T	T	A	G	G	T	G	G	A	T	G	A	G	G	T	T	C	T	C	A	G	A	T	T	T	G	A	G	C	A	C	G	T	G	G
HM104665.1	CAAGAGTCAATGTTTAGGTGGATGAGGTTCTCAGATTTGAGCACGTGGGAGGGCGATCGCAATCTGGCTCCCAGTTTTGTGAATGAAGATGGCGTCGA	C	A	A	G	A	G	T	C	A	A	T	G	T	T	T	A	G	G	T	G	G	A	T	G	A	G	G	T	T	C	T	C	A	G	A	T	T	T	G	A	G	C	A	C	G	T	G	G
KY427671.1	CAAGAGTCAATGTTTAGGTGGATGAGGTTCTCAGATTTGAGCACGCGGGAGGGCGATCGCAATCTGGCTCCCAGTTTTGTGAATGAAGATGGCGTCGA	C	A	A	G	A	G	T	C	A	A	T	G	T	T	T	A	G	G	T	G	G	A	T	G	A	G	G	T	T	C	T	C	A	G	A	T	T	T	G	A	G	C	A	C	G	C	G	G
LC048908.1	CAAGAGCCAATGTTCAGGTGGATGAGATTCTCAGATCTGAGCACGTGGGAGGGCGATCGCAATCTGGCTCCCAGCTTTGTGAATGAAGATGGCGTCGA	C	A	A	G	A	G	C	C	A	A	T	G	T	T	C	A	G	G	T	G	G	A	T	G	A	G	A	T	T	C	T	C	A	G	A	T	C	T	G	A	G	C	A	C	G	T	G	G
KF509947.2	CAAGAGCCAATGTTTAGGTGGATGAGATTCTCAGATCTGAGCACGTGGGAGGGCGATCGCAATCTGGCTCCCAGTTTTGTGAATGAAGATGGCGTCGA	C	A	A	G	A	G	C	C	A	A	T	G	T	T	T	A	G	G	T	G	G	A	T	G	A	G	A	T	T	C	T	C	A	G	A	T	C	T	G	A	G	C	A	C	G	T	G	G
KC456077.1	CAAGAGCCAATGTTTAGGTGGATGAGATTCTCAGATCTGAGCACGTGGGAGGGCGATCGCAATCTGGCTCCCAGTTTTGTGAATGAAGATGGCGTCGA	C	A	A	G	A	G	C	C	A	A	T	G	T	T	T	A	G	G	T	G	G	A	T	G	A	G	A	T	T	C	T	C	A	G	A	T	C	T	G	A	G	C	A	C	G	T	G	G
KC456080.1	CAAAAGCCAATGTTTAGGTGGATGAGATTCTCAGATCTGAGCACGTGGGAGGGCGATCGCAATCTGGCTCCCAGTTTTGTGAATGAAGATGGCGTCGA	C	A	A	A	A	G	C	C	A	A	T	G	T	T	T	A	G	G	T	G	G	A	T	G	A	G	A	T	T	C	T	C	A	G	A	T	C	T	G	A	G	C	A	C	G	T	G	G
KX722432.1	CAAGAGGCGATGTTTAGGTGGATGAGATTCTCAGACCTGAGCACGTGGGAGGGCGATCGCAATCTGGCTCCCAGTTTTGTGAATGAAGATGGCGTCGA	C	A	A	G	A	G	G	C	G	A	T	G	T	T	T	A	G	G	T	G	G	A	T	G	A	G	A	T	T	C	T	C	A	G	A	C	C	T	G	A	G	C	A	C	G	T	G	G
KX722429.1	CAAGAGGCAATGTTCAGGTGGATGAGATTCTCAGACCTGAGCACGTGGGAGGGCGATCGCAATCTGGCTCCCAGTTTTGTGAATGAAGATGGCGTCGA	C	A	A	G	A	G	G	C	A	A	T	G	T	T	C	A	G	G	T	G	G	A	T	G	A	G	A	T	T	C	T	C	A	G	A	C	C	T	G	A	G	C	A	C	G	T	G	G
KX722427.1	CAAGAGGCAATGTTCAGGTGGATGAGATTCTCAGACCTGAGCACGTGGGAGGGCGATCGCAATCTGGCTCCCAGTTTTGTGAATGAAGATGGCGTCGA	C	A	A	G	A	G	G	C	A	A	T	G	T	T	C	A	G	G	T	G	G	A	T	G	A	G	A	T	T	C	T	C	A	G	A	C	C	T	G	A	G	C	A	C	G	T	G	G
KY947546.1	CAAGAGCCAATGTTCAGGTGGATGAGATTCTCAGACCTGAGCACGTGGGAGGGCGATCGCAATCTGGCTCCCAGTTTTGTGAATGAAGATGGCGTCGA	C	A	A	G	A	G	C	C	A	A	T	G	T	T	C	A	G	G	T	G	G	A	T	G	A	G	A	T	T	C	T	C	A	G	A	C	C	T	G	A	G	C	A	C	G	T	G	G
JX439901.1	CAGGAGGCAATGTTTAGGTGGATGAGATTCTCAGATCTGAGCACGTGGGAGGGCGATCGCAATCTGGCTCCCAGTTTTGTGAATGAAGATGGCGTCGA	C	A	G	G	A	G	G	C	A	A	T	G	T	T	T	A	G	G	T	G	G	A	T	G	A	G	A	T	T	C	T	C	A	G	A	T	C	T	G	A	G	C	A	C	G	T	G	G
JX439896.1	CAGGAGGCAATGTTTAGGTGGATGAGATTCTCAGATCTGAGCACGTGGGAGGGCGATCGCAATCTGGCTCCCAGTTTTGTGAATGAAGATGGCGTCGA	C	A	G	G	A	G	G	C	A	A	T	G	T	T	T	A	G	G	T	G	G	A	T	G	A	G	A	T	T	C	T	C	A	G	A	T	C	T	G	A	G	C	A	C	G	T	G	G
JX439894.1	CAGGAGGCAATGTTTAGGTGGATGAGATTCTCAGATCTGAGCACGTGGGAGGGCGATCGCAATCTGGCTCCCAGTTTTGTGAATGAAGATGGCGTCGA	C	A	G	G	A	G	G	C	A	A	T	G	T	T	T	A	G	G	T	G	G	A	T	G	A	G	A	T	T	C	T	C	A	G	A	T	C	T	G	A	G	C	A	C	G	T	G	G
JX439874.1	CAGGAGGCAATGTTTAGGTGGATGAGATTCTCAGATCTGAGCACGTGGGAGGGCGATCGCAATCTGGCTCCCAGTTTTGTGAATGAAGATGGCGTCGA	C	A	G	G	A	G	G	C	A	A	T	G	T	T	T	A	G	G	T	G	G	A	T	G	A	G	A	T	T	C	T	C	A	G	A	T	C	T	G	A	G	C	A	C	G	T	G	G
KX722425.1	CAGGAGGCAATGTTTAGGTGGATGAGATTCTCAGACCTGAGCACGTGGGAGGGCGATCGCAATCTGGCTCCCAGTTTTGTGAATGAAGATGGCGTCGA	C	A	G	G	A	G	G	C	A	A	T	G	T	T	T	A	G	G	T	G	G	A	T	G	A	G	A	T	T	C	T	C	A	G	A	C	C	T	G	A	G	C	A	C	G	T	G	G
DQ379713.1	CAGGAGTCAATGTTCAGGTGGATGAGATTCTCAGATCTGAGCACGTGGGAGGGCGATCGCAATCTGGCTCCCAGTTTTGTGAATGAAGATGGCGTCGA	C	A	G	G	A	G	T	C	A	A	T	G	T	T	C	A	G	G	T	G	G	A	T	G	A	G	A	T	T	C	T	C	A	G	A	T	C	T	G	A	G	C	A	C	G	T	G	G
KY427669.1	CAAGAGTCAATGTTTAGGTGGATGAGGTTTTCAGATCTGAGCACGTGGGAGGGCGATCGCAATCTGGCTCCCAGTTTTGTGAATGAAGATGGCGTCGA	C	A	A	G	A	G	T	C	A	A	T	G	T	T	T	A	G	G	T	G	G	A	T	G	A	G	G	T	T	T	T	C	A	G	A	T	C	T	G	A	G	C	A	C	G	T	G	G
KM246931.1	CAAGAGTCAATGTTTAGGTGGATGAGGTTCTCAGATCTGAGCACGTGGGAGGGCGATCGCAATCTGGCTCCCAGCTTTGTGAATGAAGATGGCGTCGA	C	A	A	G	A	G	T	C	A	A	T	G	T	T	T	A	G	G	T	G	G	A	T	G	A	G	G	T	T	C	T	C	A	G	A	T	C	T	G	A	G	C	A	C	G	T	G	G
KJ156565.1	CAAGAGTCAATGTTTAGGTGGATGAGATTCTCAGATCTGAGCACGTGGGAGGGCGATCGCAATCTGGCTCCCAGCTTTGTGAATGAAGATGGCGTCGA	C	A	A	G	A	G	T	C	A	A	T	G	T	T	T	A	G	G	T	G	G	A	T	G	A	G	A	T	T	C	T	C	A	G	A	T	C	T	G	A	G	C	A	C	G	T	G	G
KM246929.1	CAAGAGTCAATGTTTAGGTGGATGAGATTCTCAGATCTAAGCACGTGGGAGGGCGATCGCAATCTGGCTCCCAGTTTTGTGAATGAAGATGGCGTCGA	C	A	A	G	A	G	T	C	A	A	T	G	T	T	T	A	G	G	T	G	G	A	T	G	A	G	A	T	T	C	T	C	A	G	A	T	C	T	A	A	G	C	A	C	G	T	G	G
KM246926.1	CAAGAGTCAATGTTTAGGTGGATGAGATTCTCAGATCTAAGCACGTGGGAGGGCGATCGCAATCTGGCTCCCAGTTTTGTGAATGAAGATGGCGTCGA	C	A	A	G	A	G	T	C	A	A	T	G	T	T	T	A	G	G	T	G	G	A	T	G	A	G	A	T	T	C	T	C	A	G	A	T	C	T	A	A	G	C	A	C	G	T	G	G
KM246922.1	CAAGAGTCAATGTTTAGGTGGATGAGATTCTCAGACCTGAGCACGTGGGAGGGCGATCGCAATCTGGCTCCCAGTTTTGTGAATGAAGATGGCGTCGA	C	A	A	G	A	G	T	C	A	A	T	G	T	T	T	A	G	G	T	G	G	A	T	G	A	G	A	T	T	C	T	C	A	G	A	C	C	T	G	A	G	C	A	C	G	T	G	G
KY427663.1	CAAGAGTCAATGTTTAGGTGGATGAGATTCTCAGATCTGAGCACGTGGGAGGGCGATCGCAATCTGGCTCCCAGTTTTGTGAATGAAGATGGCGTCGA	C	A	A	G	A	G	T	C	A	A	T	G	T	T	T	A	G	G	T	G	G	A	T	G	A	G	A	T	T	C	T	C	A	G	A	T	C	T	G	A	G	C	A	C	G	T	G	G
KM246937.1	CAAGAGTCAATGTTTAGGTGGATGAGATTCTCAGATCTGAGCACGTGGGAGGGCGATCGCAATCTGGCTCCCAGTTTTGTGAATGAAGATGGCGTCGA	C	A	A	G	A	G	T	C	A	A	T	G	T	T	T	A	G	G	T	G	G	A	T	G	A	G	A	T	T	C	T	C	A	G	A	T	C	T	G	A	G	C	A	C	G	T	G	G
KM246936.1	CAAGAGTCAATGTTTAGGTGGATGAGATTCTCAGATCTGAGCACGTGGGAGGGCGATCGCAATCTGGCTCCCAGTTTTGTGAATGAAGATGGCGTCGA	C	A	A	G	A	G	T	C	A	A	T	G	T	T	T	A	G	G	T	G	G	A	T	G	A	G	A	T	T	C	T	C	A	G	A	T	C	T	G	A	G	C	A	C	G	T	G	G
KM246925.1	CAAGAGTCAATGTTTAGGTGGATGAGATTCTCAGATCTGAGCACGTGGGAGGGCGATCGCAATCTGGCTCCCAGTTTTGTGAATGAAGATGGCGTCGA	C	A	A	G	A	G	T	C	A	A	T	G	T	T	T	A	G	G	T	G	G	A	T	G	A	G	A	T	T	C	T	C	A	G	A	T	C	T	G	A	G	C	A	C	G	T	G	G
KM246921.1	CAAGAGTCAATGTTTAGGTGGATGAGATTCTCAGATCTGAGCACGTGGGAGGGCGATCGCAATCTGGCTCCCAGTTTTGTGAATGAAGATGGCGTCGA	C	A	A	G	A	G	T	C	A	A	T	G	T	T	T	A	G	G	T	G	G	A	T	G	A	G	A	T	T	C	T	C	A	G	A	T	C	T	G	A	G	C	A	C	G	T	G	G
KM246919.1	CAAGAGTCAATGTTTAGGTGGATGAGATTCTCAGATCTGAGCACGTGGGAGGGCGATCGCAATCTGGCTCCCAGTTTTGTGAATGAAGATGGCGTCGA	C	A	A	G	A	G	T	C	A	A	T	G	T	T	T	A	G	G	T	G	G	A	T	G	A	G	A	T	T	C	T	C	A	G	A	T	C	T	G	A	G	C	A	C	G	T	G	G
KJ156597.1	CAAGAGTCAATGTTTAGGTGGATGAGATTCTCAGATCTGAGCACGTGGGAGGGCGATCGCAATCTGGCTCCCAGTTTTGTGAATGAAGATGGCGTCGA	C	A	A	G	A	G	T	C	A	A	T	G	T	T	T	A	G	G	T	G	G	A	T	G	A	G	A	T	T	C	T	C	A	G	A	T	C	T	G	A	G	C	A	C	G	T	G	G
KJ156596.1	CAAGAGTCAATGTTTAGGTGGATGAGATTCTCAGATCTGAGCACGTGGGAGGGCGATCGCAATCTGGCTCCCAGTTTTGTGAATGAAGATGGCGTCGA	C	A	A	G	A	G	T	C	A	A	T	G	T	T	T	A	G	G	T	G	G	A	T	G	A	G	A	T	T	C	T	C	A	G	A	T	C	T	G	A	G	C	A	C	G	T	G	G
KJ156564.1	CAAGAGTCAATGTTTAGGTGGATGAGATTCTCAGATCTGAGCACGTGGGAGGGCGATCGCAATCTGGCTCCCAGTTTTGTGAATGAAGATGGCGTCGA	C	A	A	G	A	G	T	C	A	A	T	G	T	T	T	A	G	G	T	G	G	A	T	G	A	G	A	T	T	C	T	C	A	G	A	T	C	T	G	A	G	C	A	C	G	T	G	G
KJ156557.1	CAAGAGTCAATGTTTAGGTGGATGAGATTCTCAGATCTGAGCACGTGGGAGGGCGATCGCAATCTGGCTCCCAGTTTTGTGAATGAAGATGGCGTCGA	C	A	A	G	A	G	T	C	A	A	T	G	T	T	T	A	G	G	T	G	G	A	T	G	A	G	A	T	T	C	T	C	A	G	A	T	C	T	G	A	G	C	A	C	G	T	G	G
KJ156556.1	CAAGAGTCAATGTTTAGGTGGATGAGATTCTCAGATCTGAGCACGTGGGAGGGCGATCGCAATCTGGCTCCCAGTTTTGTGAATGAAGATGGCGTCGA	C	A	A	G	A	G	T	C	A	A	T	G	T	T	T	A	G	G	T	G	G	A	T	G	A	G	A	T	T	C	T	C	A	G	A	T	C	T	G	A	G	C	A	C	G	T	G	G
KJ156563.1	--AGAGTCAATGTTTAGGTGGATGAGATTCTCAGATCTGAGCACGTGGGAGGGCGATCGCAATCTGGCTCCCAGTTTTGTGAATGAAGATGGCGTCGA	-	-	A	G	A	G	T	C	A	A	T	G	T	T	T	A	G	G	T	G	G	A	T	G	A	G	A	T	T	C	T	C	A	G	A	T	C	T	G	A	G	C	A	C	G	T	G	G
KR107677.1	CAAGAGTCAATGTTTAGATGGATGAGATTCTCAGATCTGAGCACGTGGGAGGGCGATCGCAATCTGGCTCCCAGTTTTGTGAATGAAGATGGCGTCGA	C	A	A	G	A	G	T	C	A	A	T	G	T	T	T	A	G	A	T	G	G	A	T	G	A	G	A	T	T	C	T	C	A	G	A	T	C	T	G	A	G	C	A	C	G	T	G	G
KR107584.1	CAAGAGTCAATGTTTAGATGGATGAGATTCTCAGATCTGAGCACGTGGGAGGGCGATCGCAATCTGGCTCCCAGTTTTGTGAATGAAGATGGCGTCGA	C	A	A	G	A	G	T	C	A	A	T	G	T	T	T	A	G	A	T	G	G	A	T	G	A	G	A	T	T	C	T	C	A	G	A	T	C	T	G	A	G	C	A	C	G	T	G	G
KU529181.1	CAAGAGTCAATGTTCAGATGGATGAGATTCTCAGATCTGAGCACGTGGGAGGGCGATCGCAATCTGGCTCCCAGTTTTGTGAATGAAGATGGCGTCGA	C	A	A	G	A	G	T	C	A	A	T	G	T	T	C	A	G	A	T	G	G	A	T	G	A	G	A	T	T	C	T	C	A	G	A	T	C	T	G	A	G	C	A	C	G	T	G	G
AB541223.1	CAAGAGTCAATGTTCAGATGGATGAGATTCTCAGATCTGAGCACGTGGGAGGGCGATCGCAATCTGGCTCCCAGTTTTGTGAATGAAGATGGCGTCGA	C	A	A	G	A	G	T	C	A	A	T	G	T	T	C	A	G	A	T	G	G	A	T	G	A	G	A	T	T	C	T	C	A	G	A	T	C	T	G	A	G	C	A	C	G	T	G	G
AB933677.1	CAAGAGTCAATGTTCAGATGGATGAGATTCTCAGATCTGAGCACGTGGGAGGGCGATCGCAATCTGGCTCCCAGTTTTGTGAATGAAGATGGCGTC--	C	A	A	G	A	G	T	C	A	A	T	G	T	T	C	A	G	A	T	G	G	A	T	G	A	G	A	T	T	C	T	C	A	G	A	T	C	T	G	A	G	C	A	C	G	T	G	G
KC517378.1	CAAGAGCCAATGTTCAGATGGATGAGATTCTCAGATCTGAGCACATGGGAGGGCGATCGCAATCTGGCTCCCAGTTTTGTGAATGAAGATGGCGTCGA	C	A	A	G	A	G	C	C	A	A	T	G	T	T	C	A	G	A	T	G	G	A	T	G	A	G	A	T	T	C	T	C	A	G	A	T	C	T	G	A	G	C	A	C	A	T	G	G
KX657727.1	CAAGAGCCAATGTTCAGATGGATGAGGTTCTCAGATCTGAGTACGTGGGAGGGCGATCGCAATCTGGCTCCCAGTTTTGTGAATGAAGATGGCGTCGA	C	A	A	G	A	G	C	C	A	A	T	G	T	T	C	A	G	A	T	G	G	A	T	G	A	G	G	T	T	C	T	C	A	G	A	T	C	T	G	A	G	T	A	C	G	T	G	G
GU292833.2	CAAGAGCCAATGTTCAGATGGATGAGGTTCTCAGATCTGAGTACGTGGGAGGGCGATCGCAATCTGGCTCCCAGTTTTGTGAATGAAGATGGCGTCGA	C	A	A	G	A	G	C	C	A	A	T	G	T	T	C	A	G	A	T	G	G	A	T	G	A	G	G	T	T	C	T	C	A	G	A	T	C	T	G	A	G	T	A	C	G	T	G	G
GU138224.2	CAAGAGCCAATGTTCAGATGGATGAGGTTCTCAGATCTGAGTACGTGGGAGGGCGATCGCAATCTGGCTCCCAGTTTTGTGAATGAAGATGGCGTCGA	C	A	A	G	A	G	C	C	A	A	T	G	T	T	C	A	G	A	T	G	G	A	T	G	A	G	G	T	T	C	T	C	A	G	A	T	C	T	G	A	G	T	A	C	G	T	G	G
GU138202.2	CAAGAGCCAATGTTCAGATGGATGAGGTTCTCAGATCTGAGTACGTGGGAGGGCGATCGCAATCTGGCTCCCAGTTTTGTGAATGAAGATGGCGTCGA	C	A	A	G	A	G	C	C	A	A	T	G	T	T	C	A	G	A	T	G	G	A	T	G	A	G	G	T	T	C	T	C	A	G	A	T	C	T	G	A	G	T	A	C	G	T	G	G
LC036561.1	CAAGAGCCAATGTTCAGATGGATGAGGTTCTCGGATCTGAGCACGTGGGAGGGCGATCGCAATCTGGCTCCCAGTTTTGTGAATGAAGATGGCGTCGA	C	A	A	G	A	G	C	C	A	A	T	G	T	T	C	A	G	A	T	G	G	A	T	G	A	G	G	T	T	C	T	C	G	G	A	T	C	T	G	A	G	C	A	C	G	T	G	G
KX657733.1	CAAGAGCCAATGTTCAGATGGATGAGGTTCTCAGATCTGAGCACGTGGGAGGGCGATCGCAATCTGGCTCCCAGTTTTGTGAATGAAGATGGCGTCGA	C	A	A	G	A	G	C	C	A	A	T	G	T	T	C	A	G	A	T	G	G	A	T	G	A	G	G	T	T	C	T	C	A	G	A	T	C	T	G	A	G	C	A	C	G	T	G	G
KX789171.1	CAAGAGCCAATGTTCAGATGGATGAGGTTCTCAGATCTGAGCACGTGGGAGGGCGATCGCAATCTGGCTCCCAGTTTTGTGAATGAAGATGGCGTCGA	C	A	A	G	A	G	C	C	A	A	T	G	T	T	C	A	G	A	T	G	G	A	T	G	A	G	G	T	T	C	T	C	A	G	A	T	C	T	G	A	G	C	A	C	G	T	G	G
KU678201.1	CAAGAGCCAATGTTCAGATGGATGAGGTTCTCAGATCTGAGCACGTGGGAGGGCGATCGCAATCTGGCTCCCAGTTTTGTGAATGAAGATGGCGTCGA	C	A	A	G	A	G	C	C	A	A	T	G	T	T	C	A	G	A	T	G	G	A	T	G	A	G	G	T	T	C	T	C	A	G	A	T	C	T	G	A	G	C	A	C	G	T	G	G
KF895863.2	CAAGAGCCAATGTTCAGATGGATGAGGTTCTCAGATCTGAGCACGTGGGAGGGCGATCGCAATCTGGCTCCCAGTTTTGTGAATGAAGATGGCGTCGA	C	A	A	G	A	G	C	C	A	A	T	G	T	T	C	A	G	A	T	G	G	A	T	G	A	G	G	T	T	C	T	C	A	G	A	T	C	T	G	A	G	C	A	C	G	T	G	G
KT224475.2	CAAGAGCCAATGTTCAGATGGATGAGGTTCTCAGATCTGAGCACGTGGGAGGGCGATCGCAATCTGGCTCCCAGTTTTGTGAATGAAGATGGCGTCGA	C	A	A	G	A	G	C	C	A	A	T	G	T	T	C	A	G	A	T	G	G	A	T	G	A	G	G	T	T	C	T	C	A	G	A	T	C	T	G	A	G	C	A	C	G	T	G	G
KJ634712.2	CAAGAGCCAATGTTCAGATGGATGAGGTTCTCAGATCTGAGCACGTGGGAGGGCGATCGCAATCTGGCTCCCAGTTTTGTGAATGAAGATGGCGTCGA	C	A	A	G	A	G	C	C	A	A	T	G	T	T	C	A	G	A	T	G	G	A	T	G	A	G	G	T	T	C	T	C	A	G	A	T	C	T	G	A	G	C	A	C	G	T	G	G
AB985437.1	CAAGAGCCAATGTTCAGATGGATGAGGTTCTCAGATCTGAGCACGTGGGAGGGCGATCGCAATCTGGCTCCCAGTTTTGTGAATGAAGATGGCGTCGA	C	A	A	G	A	G	C	C	A	A	T	G	T	T	C	A	G	A	T	G	G	A	T	G	A	G	G	T	T	C	T	C	A	G	A	T	C	T	G	A	G	C	A	C	G	T	G	G
KR074176.1	CAAGAGCCAATGTTCAGATGGATGAGGTTCTCAGATCTGAGCACGTGGGAGGGCGATCGCAATCTGGCTCCCAGTTTTGTGAATGAAGATGGCGTCGA	C	A	A	G	A	G	C	C	A	A	T	G	T	T	C	A	G	A	T	G	G	A	T	G	A	G	G	T	T	C	T	C	A	G	A	T	C	T	G	A	G	C	A	C	G	T	G	G
LN854567.1	CAAGAGCCAATGTTCAGATGGATGAGGTTCTCAGATCTGAGCACGTGGGAGGGCGATCGCAATCTGGCTCCCAGTTTTGTGAATGAAGATGGCGTCGA	C	A	A	G	A	G	C	C	A	A	T	G	T	T	C	A	G	A	T	G	G	A	T	G	A	G	G	T	T	C	T	C	A	G	A	T	C	T	G	A	G	C	A	C	G	T	G	G
KM044214.1	CAAGAGCCAATGTTCAGATGGATGAGGTTCTCAGATCTGAGCACGTGGGAGGGCGATCGCAATCTGGCTCCCAGTTTTGTGAATGAAGATGGCGTCGA	C	A	A	G	A	G	C	C	A	A	T	G	T	T	C	A	G	A	T	G	G	A	T	G	A	G	G	T	T	C	T	C	A	G	A	T	C	T	G	A	G	C	A	C	G	T	G	G
KM044173.1	CAAGAGCCAATGTTCAGATGGATGAGGTTCTCAGATCTGAGCACGTGGGAGGGCGATCGCAATCTGGCTCCCAGTTTTGTGAATGAAGATGGCGTCGA	C	A	A	G	A	G	C	C	A	A	T	G	T	T	C	A	G	A	T	G	G	A	T	G	A	G	G	T	T	C	T	C	A	G	A	T	C	T	G	A	G	C	A	C	G	T	G	G
KM044157.1	CAAGAGCCAATGTTCAGATGGATGAGGTTCTCAGATCTGAGCACGTGGGAGGGCGATCGCAATCTGGCTCCCAGTTTTGTGAATGAAGATGGCGTCGA	C	A	A	G	A	G	C	C	A	A	T	G	T	T	C	A	G	A	T	G	G	A	T	G	A	G	G	T	T	C	T	C	A	G	A	T	C	T	G	A	G	C	A	C	G	T	G	G
KJ196294.1	CAAGAGCCAATGTTCAGATGGATGAGGTTCTCAGATCTGAGCACGTGGGAGGGCGATCGCAATCTGGCTCCCAGTTTTGTGAATGAAGATGGCGTCGA	C	A	A	G	A	G	C	C	A	A	T	G	T	T	C	A	G	A	T	G	G	A	T	G	A	G	G	T	T	C	T	C	A	G	A	T	C	T	G	A	G	C	A	C	G	T	G	G
KJ504410.1	CAAGAGCCAATGTTCAGATGGATGAGGTTCTCAGATCTGAGCACGTGGGAGGGCGATCGCAATCTGGCTCCCAGTTTTGTGAATGAAGATGGCGTCGA	C	A	A	G	A	G	C	C	A	A	T	G	T	T	C	A	G	A	T	G	G	A	T	G	A	G	G	T	T	C	T	C	A	G	A	T	C	T	G	A	G	C	A	C	G	T	G	G
KC409240.1	CAAGAGCCAATGTTCAGATGGATGAGGTTCTCAGATCTGAGCACGTGGGAGGGCGATCGCAATCTGGCTCCCAGTTTTGTGAATGAAGATGGCGTCGA	C	A	A	G	A	G	C	C	A	A	T	G	T	T	C	A	G	A	T	G	G	A	T	G	A	G	G	T	T	C	T	C	A	G	A	T	C	T	G	A	G	C	A	C	G	T	G	G
JF262598.1	CAAGAGCCAATGTTCAGATGGATGAGGTTCTCAGATCTGAGCACGTGGGAGGGCGATCGCAATCTGGCTCCCAGTTTTGTGAATGAAGATGGCGTCGA	C	A	A	G	A	G	C	C	A	A	T	G	T	T	C	A	G	A	T	G	G	A	T	G	A	G	G	T	T	C	T	C	A	G	A	T	C	T	G	A	G	C	A	C	G	T	G	G
JF697287.1	CAAGAGCCAATGTTCAGATGGATGAGGTTCTCAGATCTGAGCACGTGGGAGGGCGATCGCAATCTGGCTCCCAGTTTTGTGAATGAAGATGGCGTCGA	C	A	A	G	A	G	C	C	A	A	T	G	T	T	C	A	G	A	T	G	G	A	T	G	A	G	G	T	T	C	T	C	A	G	A	T	C	T	G	A	G	C	A	C	G	T	G	G
AB541292.1	CAAGAGCCAATGTTCAGATGGATGAGGTTCTCAGATCTGAGCACGTGGGAGGGCGATCGCAATCTGGCTCCCAGTTTTGTGAATGAAGATGGCGTCGA	C	A	A	G	A	G	C	C	A	A	T	G	T	T	C	A	G	A	T	G	G	A	T	G	A	G	G	T	T	C	T	C	A	G	A	T	C	T	G	A	G	C	A	C	G	T	G	G
AB541243.1	CAAGAGCCAATGTTCAGATGGATGAGGTTCTCAGATCTGAGCACGTGGGAGGGCGATCGCAATCTGGCTCCCAGTTTTGTGAATGAAGATGGCGTCGA	C	A	A	G	A	G	C	C	A	A	T	G	T	T	C	A	G	A	T	G	G	A	T	G	A	G	G	T	T	C	T	C	A	G	A	T	C	T	G	A	G	C	A	C	G	T	G	G
AB541241.1	CAAGAGCCAATGTTCAGATGGATGAGGTTCTCAGATCTGAGCACGTGGGAGGGCGATCGCAATCTGGCTCCCAGTTTTGTGAATGAAGATGGCGTCGA	C	A	A	G	A	G	C	C	A	A	T	G	T	T	C	A	G	A	T	G	G	A	T	G	A	G	G	T	T	C	T	C	A	G	A	T	C	T	G	A	G	C	A	C	G	T	G	G
AB541216.1	CAAGAGCCAATGTTCAGATGGATGAGGTTCTCAGATCTGAGCACGTGGGAGGGCGATCGCAATCTGGCTCCCAGTTTTGTGAATGAAGATGGCGTCGA	C	A	A	G	A	G	C	C	A	A	T	G	T	T	C	A	G	A	T	G	G	A	T	G	A	G	G	T	T	C	T	C	A	G	A	T	C	T	G	A	G	C	A	C	G	T	G	G
AB541215.1	CAAGAGCCAATGTTCAGATGGATGAGGTTCTCAGATCTGAGCACGTGGGAGGGCGATCGCAATCTGGCTCCCAGTTTTGTGAATGAAGATGGCGTCGA	C	A	A	G	A	G	C	C	A	A	T	G	T	T	C	A	G	A	T	G	G	A	T	G	A	G	G	T	T	C	T	C	A	G	A	T	C	T	G	A	G	C	A	C	G	T	G	G
AB541213.1	CAAGAGCCAATGTTCAGATGGATGAGGTTCTCAGATCTGAGCACGTGGGAGGGCGATCGCAATCTGGCTCCCAGTTTTGTGAATGAAGATGGCGTCGA	C	A	A	G	A	G	C	C	A	A	T	G	T	T	C	A	G	A	T	G	G	A	T	G	A	G	G	T	T	C	T	C	A	G	A	T	C	T	G	A	G	C	A	C	G	T	G	G
EU096509.1	CAAGAGCCAATGTTCAGATGGATGAGGTTCTCAGATCTGAGCACGTGGGAGGGCGATCGCAATCTGGCTCCCAGTTTTGTGAATGAAGATGGCGTCGA	C	A	A	G	A	G	C	C	A	A	T	G	T	T	C	A	G	A	T	G	G	A	T	G	A	G	G	T	T	C	T	C	A	G	A	T	C	T	G	A	G	C	A	C	G	T	G	G
AB933672.1	CAAGAGCCAATGTTCAGATGGATGAGGTTCTCAGATCTGAGCACGTGGGAGGGCGATCGCAATCTGGCTCCCAGTTTTGTGAATGAAGATGGCGTC--	C	A	A	G	A	G	C	C	A	A	T	G	T	T	C	A	G	A	T	G	G	A	T	G	A	G	G	T	T	C	T	C	A	G	A	T	C	T	G	A	G	C	A	C	G	T	G	G
MF668936.1	CAAGAGCCAATGTTCAGATGGATGAGATTCTCAGATCTGAGCACGTGGGAGGGCGATCGCAATCTGGCTCCCAGTTTTGTGAATGAAGATGGCGTCGA	C	A	A	G	A	G	C	C	A	A	T	G	T	T	C	A	G	A	T	G	G	A	T	G	A	G	A	T	T	C	T	C	A	G	A	T	C	T	G	A	G	C	A	C	G	T	G	G
KX657737.1	CAAGAGCCAATGTTCAGATGGATGAGATTCTCAGATCTGAGCACGTGGGAGGGCGATCGCAATCTGGCTCCCAGTTTTGTGAATGAAGATGGCGTCGA	C	A	A	G	A	G	C	C	A	A	T	G	T	T	C	A	G	A	T	G	G	A	T	G	A	G	A	T	T	C	T	C	A	G	A	T	C	T	G	A	G	C	A	C	G	T	G	G
KX657736.1	CAAGAGCCAATGTTCAGATGGATGAGATTCTCAGATCTGAGCACGTGGGAGGGCGATCGCAATCTGGCTCCCAGTTTTGTGAATGAAGATGGCGTCGA	C	A	A	G	A	G	C	C	A	A	T	G	T	T	C	A	G	A	T	G	G	A	T	G	A	G	A	T	T	C	T	C	A	G	A	T	C	T	G	A	G	C	A	C	G	T	G	G
KX657735.1	CAAGAGCCAATGTTCAGATGGATGAGATTCTCAGATCTGAGCACGTGGGAGGGCGATCGCAATCTGGCTCCCAGTTTTGTGAATGAAGATGGCGTCGA	C	A	A	G	A	G	C	C	A	A	T	G	T	T	C	A	G	A	T	G	G	A	T	G	A	G	A	T	T	C	T	C	A	G	A	T	C	T	G	A	G	C	A	C	G	T	G	G
KX657734.1	CAAGAGCCAATGTTCAGATGGATGAGATTCTCAGATCTGAGCACGTGGGAGGGCGATCGCAATCTGGCTCCCAGTTTTGTGAATGAAGATGGCGTCGA	C	A	A	G	A	G	C	C	A	A	T	G	T	T	C	A	G	A	T	G	G	A	T	G	A	G	A	T	T	C	T	C	A	G	A	T	C	T	G	A	G	C	A	C	G	T	G	G
KX657731.1	CAAGAGCCAATGTTCAGATGGATGAGATTCTCAGATCTGAGCACGTGGGAGGGCGATCGCAATCTGGCTCCCAGTTTTGTGAATGAAGATGGCGTCGA	C	A	A	G	A	G	C	C	A	A	T	G	T	T	C	A	G	A	T	G	G	A	T	G	A	G	A	T	T	C	T	C	A	G	A	T	C	T	G	A	G	C	A	C	G	T	G	G
KX657729.1	CAAGAGCCAATGTTCAGATGGATGAGATTCTCAGATCTGAGCACGTGGGAGGGCGATCGCAATCTGGCTCCCAGTTTTGTGAATGAAGATGGCGTCGA	C	A	A	G	A	G	C	C	A	A	T	G	T	T	C	A	G	A	T	G	G	A	T	G	A	G	A	T	T	C	T	C	A	G	A	T	C	T	G	A	G	C	A	C	G	T	G	G
KX657728.1	CAAGAGCCAATGTTCAGATGGATGAGATTCTCAGATCTGAGCACGTGGGAGGGCGATCGCAATCTGGCTCCCAGTTTTGTGAATGAAGATGGCGTCGA	C	A	A	G	A	G	C	C	A	A	T	G	T	T	C	A	G	A	T	G	G	A	T	G	A	G	A	T	T	C	T	C	A	G	A	T	C	T	G	A	G	C	A	C	G	T	G	G
KX657726.1	CAAGAGCCAATGTTCAGATGGATGAGATTCTCAGATCTGAGCACGTGGGAGGGCGATCGCAATCTGGCTCCCAGTTTTGTGAATGAAGATGGCGTCGA	C	A	A	G	A	G	C	C	A	A	T	G	T	T	C	A	G	A	T	G	G	A	T	G	A	G	A	T	T	C	T	C	A	G	A	T	C	T	G	A	G	C	A	C	G	T	G	G
KX657724.1	CAAGAGCCAATGTTCAGATGGATGAGATTCTCAGATCTGAGCACGTGGGAGGGCGATCGCAATCTGGCTCCCAGTTTTGTGAATGAAGATGGCGTCGA	C	A	A	G	A	G	C	C	A	A	T	G	T	T	C	A	G	A	T	G	G	A	T	G	A	G	A	T	T	C	T	C	A	G	A	T	C	T	G	A	G	C	A	C	G	T	G	G
KX657723.1	CAAGAGCCAATGTTCAGATGGATGAGATTCTCAGATCTGAGCACGTGGGAGGGCGATCGCAATCTGGCTCCCAGTTTTGTGAATGAAGATGGCGTCGA	C	A	A	G	A	G	C	C	A	A	T	G	T	T	C	A	G	A	T	G	G	A	T	G	A	G	A	T	T	C	T	C	A	G	A	T	C	T	G	A	G	C	A	C	G	T	G	G
KX657722.1	CAAGAGCCAATGTTCAGATGGATGAGATTCTCAGATCTGAGCACGTGGGAGGGCGATCGCAATCTGGCTCCCAGTTTTGTGAATGAAGATGGCGTCGA	C	A	A	G	A	G	C	C	A	A	T	G	T	T	C	A	G	A	T	G	G	A	T	G	A	G	A	T	T	C	T	C	A	G	A	T	C	T	G	A	G	C	A	C	G	T	G	G
KY362197.1	CAAGAGCCAATGTTCAGATGGATGAGATTCTCAGATCTGAGCACGTGGGAGGGCGATCGCAATCTGGCTCCCAGTTTTGTGAATGAAGATGGCGTCGA	C	A	A	G	A	G	C	C	A	A	T	G	T	T	C	A	G	A	T	G	G	A	T	G	A	G	A	T	T	C	T	C	A	G	A	T	C	T	G	A	G	C	A	C	G	T	G	G
KX702121.1	CAAGAGCCAATGTTCAGATGGATGAGATTCTCAGATCTGAGCACGTGGGAGGGCGATCGCAATCTGGCTCCCAGTTTTGTGAATGAAGATGGCGTCGA	C	A	A	G	A	G	C	C	A	A	T	G	T	T	C	A	G	A	T	G	G	A	T	G	A	G	A	T	T	C	T	C	A	G	A	T	C	T	G	A	G	C	A	C	G	T	G	G
KX702120.1	CAAGAGCCAATGTTCAGATGGATGAGATTCTCAGATCTGAGCACGTGGGAGGGCGATCGCAATCTGGCTCCCAGTTTTGTGAATGAAGATGGCGTCGA	C	A	A	G	A	G	C	C	A	A	T	G	T	T	C	A	G	A	T	G	G	A	T	G	A	G	A	T	T	C	T	C	A	G	A	T	C	T	G	A	G	C	A	C	G	T	G	G
KY496327.1	CAAGAGCCAATGTTCAGATGGATGAGATTCTCAGATCTGAGCACGTGGGAGGGCGATCGCAATCTGGCTCCCAGTTTTGTGAATGAAGATGGCGTCGA	C	A	A	G	A	G	C	C	A	A	T	G	T	T	C	A	G	A	T	G	G	A	T	G	A	G	A	T	T	C	T	C	A	G	A	T	C	T	G	A	G	C	A	C	G	T	G	G
KY471399.1	CAAGAGCCAATGTTCAGATGGATGAGATTCTCAGATCTGAGCACGTGGGAGGGCGATCGCAATCTGGCTCCCAGTTTTGTGAATGAAGATGGCGTCGA	C	A	A	G	A	G	C	C	A	A	T	G	T	T	C	A	G	A	T	G	G	A	T	G	A	G	A	T	T	C	T	C	A	G	A	T	C	T	G	A	G	C	A	C	G	T	G	G
KY471396.1	CAAGAGCCAATGTTCAGATGGATGAGATTCTCAGATCTGAGCACGTGGGAGGGCGATCGCAATCTGGCTCCCAGTTTTGTGAATGAAGATGGCGTCGA	C	A	A	G	A	G	C	C	A	A	T	G	T	T	C	A	G	A	T	G	G	A	T	G	A	G	A	T	T	C	T	C	A	G	A	T	C	T	G	A	G	C	A	C	G	T	G	G
KY905333.1	CAAGAGCCAATGTTCAGATGGATGAGATTCTCAGATCTGAGCACGTGGGAGGGCGATCGCAATCTGGCTCCCAGTTTTGTGAATGAAGATGGCGTCGA	C	A	A	G	A	G	C	C	A	A	T	G	T	T	C	A	G	A	T	G	G	A	T	G	A	G	A	T	T	C	T	C	A	G	A	T	C	T	G	A	G	C	A	C	G	T	G	G
KY424338.1	CAAGAGCCAATGTTCAGATGGATGAGATTCTCAGATCTGAGCACGTGGGAGGGCGATCGCAATCTGGCTCCCAGTTTTGTGAATGAAGATGGCGTCGA	C	A	A	G	A	G	C	C	A	A	T	G	T	T	C	A	G	A	T	G	G	A	T	G	A	G	A	T	T	C	T	C	A	G	A	T	C	T	G	A	G	C	A	C	G	T	G	G
KY424337.1	CAAGAGCCAATGTTCAGATGGATGAGATTCTCAGATCTGAGCACGTGGGAGGGCGATCGCAATCTGGCTCCCAGTTTTGTGAATGAAGATGGCGTCGA	C	A	A	G	A	G	C	C	A	A	T	G	T	T	C	A	G	A	T	G	G	A	T	G	A	G	A	T	T	C	T	C	A	G	A	T	C	T	G	A	G	C	A	C	G	T	G	G
KY424336.1	CAAGAGCCAATGTTCAGATGGATGAGATTCTCAGATCTGAGCACGTGGGAGGGCGATCGCAATCTGGCTCCCAGTTTTGTGAATGAAGATGGCGTCGA	C	A	A	G	A	G	C	C	A	A	T	G	T	T	C	A	G	A	T	G	G	A	T	G	A	G	A	T	T	C	T	C	A	G	A	T	C	T	G	A	G	C	A	C	G	T	G	G
KY424335.1	CAAGAGCCAATGTTCAGATGGATGAGATTCTCAGATCTGAGCACGTGGGAGGGCGATCGCAATCTGGCTCCCAGTTTTGTGAATGAAGATGGCGTCGA	C	A	A	G	A	G	C	C	A	A	T	G	T	T	C	A	G	A	T	G	G	A	T	G	A	G	A	T	T	C	T	C	A	G	A	T	C	T	G	A	G	C	A	C	G	T	G	G
KY424334.1	CAAGAGCCAATGTTCAGATGGATGAGATTCTCAGATCTGAGCACGTGGGAGGGCGATCGCAATCTGGCTCCCAGTTTTGTGAATGAAGATGGCGTCGA	C	A	A	G	A	G	C	C	A	A	T	G	T	T	C	A	G	A	T	G	G	A	T	G	A	G	A	T	T	C	T	C	A	G	A	T	C	T	G	A	G	C	A	C	G	T	G	G
KY424333.1	CAAGAGCCAATGTTCAGATGGATGAGATTCTCAGATCTGAGCACGTGGGAGGGCGATCGCAATCTGGCTCCCAGTTTTGTGAATGAAGATGGCGTCGA	C	A	A	G	A	G	C	C	A	A	T	G	T	T	C	A	G	A	T	G	G	A	T	G	A	G	A	T	T	C	T	C	A	G	A	T	C	T	G	A	G	C	A	C	G	T	G	G
KY424332.1	CAAGAGCCAATGTTCAGATGGATGAGATTCTCAGATCTGAGCACGTGGGAGGGCGATCGCAATCTGGCTCCCAGTTTTGTGAATGAAGATGGCGTCGA	C	A	A	G	A	G	C	C	A	A	T	G	T	T	C	A	G	A	T	G	G	A	T	G	A	G	A	T	T	C	T	C	A	G	A	T	C	T	G	A	G	C	A	C	G	T	G	G
KY424331.1	CAAGAGCCAATGTTCAGATGGATGAGATTCTCAGATCTGAGCACGTGGGAGGGCGATCGCAATCTGGCTCCCAGTTTTGTGAATGAAGATGGCGTCGA	C	A	A	G	A	G	C	C	A	A	T	G	T	T	C	A	G	A	T	G	G	A	T	G	A	G	A	T	T	C	T	C	A	G	A	T	C	T	G	A	G	C	A	C	G	T	G	G
KY424330.1	CAAGAGCCAATGTTCAGATGGATGAGATTCTCAGATCTGAGCACGTGGGAGGGCGATCGCAATCTGGCTCCCAGTTTTGTGAATGAAGATGGCGTCGA	C	A	A	G	A	G	C	C	A	A	T	G	T	T	C	A	G	A	T	G	G	A	T	G	A	G	A	T	T	C	T	C	A	G	A	T	C	T	G	A	G	C	A	C	G	T	G	G
KY424329.1	CAAGAGCCAATGTTCAGATGGATGAGATTCTCAGATCTGAGCACGTGGGAGGGCGATCGCAATCTGGCTCCCAGTTTTGTGAATGAAGATGGCGTCGA	C	A	A	G	A	G	C	C	A	A	T	G	T	T	C	A	G	A	T	G	G	A	T	G	A	G	A	T	T	C	T	C	A	G	A	T	C	T	G	A	G	C	A	C	G	T	G	G
KY424328.1	CAAGAGCCAATGTTCAGATGGATGAGATTCTCAGATCTGAGCACGTGGGAGGGCGATCGCAATCTGGCTCCCAGTTTTGTGAATGAAGATGGCGTCGA	C	A	A	G	A	G	C	C	A	A	T	G	T	T	C	A	G	A	T	G	G	A	T	G	A	G	A	T	T	C	T	C	A	G	A	T	C	T	G	A	G	C	A	C	G	T	G	G
LC177661.1	CAAGAGCCAATGTTCAGATGGATGAGATTCTCAGATCTGAGCACGTGGGAGGGCGATCGCAATCTGGCTCCCAGTTTTGTGAATGAAGATGGCGTCGA	C	A	A	G	A	G	C	C	A	A	T	G	T	T	C	A	G	A	T	G	G	A	T	G	A	G	A	T	T	C	T	C	A	G	A	T	C	T	G	A	G	C	A	C	G	T	G	G
LC177659.1	CAAGAGCCAATGTTCAGATGGATGAGATTCTCAGATCTGAGCACGTGGGAGGGCGATCGCAATCTGGCTCCCAGTTTTGTGAATGAAGATGGCGTCGA	C	A	A	G	A	G	C	C	A	A	T	G	T	T	C	A	G	A	T	G	G	A	T	G	A	G	A	T	T	C	T	C	A	G	A	T	C	T	G	A	G	C	A	C	G	T	G	G
LC177658.1	CAAGAGCCAATGTTCAGATGGATGAGATTCTCAGATCTGAGCACGTGGGAGGGCGATCGCAATCTGGCTCCCAGTTTTGTGAATGAAGATGGCGTCGA	C	A	A	G	A	G	C	C	A	A	T	G	T	T	C	A	G	A	T	G	G	A	T	G	A	G	A	T	T	C	T	C	A	G	A	T	C	T	G	A	G	C	A	C	G	T	G	G
LC177656.1	CAAGAGCCAATGTTCAGATGGATGAGATTCTCAGATCTGAGCACGTGGGAGGGCGATCGCAATCTGGCTCCCAGTTTTGTGAATGAAGATGGCGTCGA	C	A	A	G	A	G	C	C	A	A	T	G	T	T	C	A	G	A	T	G	G	A	T	G	A	G	A	T	T	C	T	C	A	G	A	T	C	T	G	A	G	C	A	C	G	T	G	G
LC177655.1	CAAGAGCCAATGTTCAGATGGATGAGATTCTCAGATCTGAGCACGTGGGAGGGCGATCGCAATCTGGCTCCCAGTTTTGTGAATGAAGATGGCGTCGA	C	A	A	G	A	G	C	C	A	A	T	G	T	T	C	A	G	A	T	G	G	A	T	G	A	G	A	T	T	C	T	C	A	G	A	T	C	T	G	A	G	C	A	C	G	T	G	G
LC177654.1	CAAGAGCCAATGTTCAGATGGATGAGATTCTCAGATCTGAGCACGTGGGAGGGCGATCGCAATCTGGCTCCCAGTTTTGTGAATGAAGATGGCGTCGA	C	A	A	G	A	G	C	C	A	A	T	G	T	T	C	A	G	A	T	G	G	A	T	G	A	G	A	T	T	C	T	C	A	G	A	T	C	T	G	A	G	C	A	C	G	T	G	G
KX446535.1	CAAGAGCCAATGTTCAGATGGATGAGATTCTCAGATCTGAGCACGTGGGAGGGCGATCGCAATCTGGCTCCCAGTTTTGTGAATGAAGATGGCGTCGA	C	A	A	G	A	G	C	C	A	A	T	G	T	T	C	A	G	A	T	G	G	A	T	G	A	G	A	T	T	C	T	C	A	G	A	T	C	T	G	A	G	C	A	C	G	T	G	G
KX446534.1	CAAGAGCCAATGTTCAGATGGATGAGATTCTCAGATCTGAGCACGTGGGAGGGCGATCGCAATCTGGCTCCCAGTTTTGTGAATGAAGATGGCGTCGA	C	A	A	G	A	G	C	C	A	A	T	G	T	T	C	A	G	A	T	G	G	A	T	G	A	G	A	T	T	C	T	C	A	G	A	T	C	T	G	A	G	C	A	C	G	T	G	G
KX446533.1	CAAGAGCCAATGTTCAGATGGATGAGATTCTCAGATCTGAGCACGTGGGAGGGCGATCGCAATCTGGCTCCCAGTTTTGTGAATGAAGATGGCGTCGA	C	A	A	G	A	G	C	C	A	A	T	G	T	T	C	A	G	A	T	G	G	A	T	G	A	G	A	T	T	C	T	C	A	G	A	T	C	T	G	A	G	C	A	C	G	T	G	G
KX446532.1	CAAGAGCCAATGTTCAGATGGATGAGATTCTCAGATCTGAGCACGTGGGAGGGCGATCGCAATCTGGCTCCCAGTTTTGTGAATGAAGATGGCGTCGA	C	A	A	G	A	G	C	C	A	A	T	G	T	T	C	A	G	A	T	G	G	A	T	G	A	G	A	T	T	C	T	C	A	G	A	T	C	T	G	A	G	C	A	C	G	T	G	G
KX446531.1	CAAGAGCCAATGTTCAGATGGATGAGATTCTCAGATCTGAGCACGTGGGAGGGCGATCGCAATCTGGCTCCCAGTTTTGTGAATGAAGATGGCGTCGA	C	A	A	G	A	G	C	C	A	A	T	G	T	T	C	A	G	A	T	G	G	A	T	G	A	G	A	T	T	C	T	C	A	G	A	T	C	T	G	A	G	C	A	C	G	T	G	G
KX446530.1	CAAGAGCCAATGTTCAGATGGATGAGATTCTCAGATCTGAGCACGTGGGAGGGCGATCGCAATCTGGCTCCCAGTTTTGTGAATGAAGATGGCGTCGA	C	A	A	G	A	G	C	C	A	A	T	G	T	T	C	A	G	A	T	G	G	A	T	G	A	G	A	T	T	C	T	C	A	G	A	T	C	T	G	A	G	C	A	C	G	T	G	G
KX446529.1	CAAGAGCCAATGTTCAGATGGATGAGATTCTCAGATCTGAGCACGTGGGAGGGCGATCGCAATCTGGCTCCCAGTTTTGTGAATGAAGATGGCGTCGA	C	A	A	G	A	G	C	C	A	A	T	G	T	T	C	A	G	A	T	G	G	A	T	G	A	G	A	T	T	C	T	C	A	G	A	T	C	T	G	A	G	C	A	C	G	T	G	G
KX446527.1	CAAGAGCCAATGTTCAGATGGATGAGATTCTCAGATCTGAGCACGTGGGAGGGCGATCGCAATCTGGCTCCCAGTTTTGTGAATGAAGATGGCGTCGA	C	A	A	G	A	G	C	C	A	A	T	G	T	T	C	A	G	A	T	G	G	A	T	G	A	G	A	T	T	C	T	C	A	G	A	T	C	T	G	A	G	C	A	C	G	T	G	G
KX446526.1	CAAGAGCCAATGTTCAGATGGATGAGATTCTCAGATCTGAGCACGTGGGAGGGCGATCGCAATCTGGCTCCCAGTTTTGTGAATGAAGATGGCGTCGA	C	A	A	G	A	G	C	C	A	A	T	G	T	T	C	A	G	A	T	G	G	A	T	G	A	G	A	T	T	C	T	C	A	G	A	T	C	T	G	A	G	C	A	C	G	T	G	G
KX446525.1	CAAGAGCCAATGTTCAGATGGATGAGATTCTCAGATCTGAGCACGTGGGAGGGCGATCGCAATCTGGCTCCCAGTTTTGTGAATGAAGATGGCGTCGA	C	A	A	G	A	G	C	C	A	A	T	G	T	T	C	A	G	A	T	G	G	A	T	G	A	G	A	T	T	C	T	C	A	G	A	T	C	T	G	A	G	C	A	C	G	T	G	G
KX446524.1	CAAGAGCCAATGTTCAGATGGATGAGATTCTCAGATCTGAGCACGTGGGAGGGCGATCGCAATCTGGCTCCCAGTTTTGTGAATGAAGATGGCGTCGA	C	A	A	G	A	G	C	C	A	A	T	G	T	T	C	A	G	A	T	G	G	A	T	G	A	G	A	T	T	C	T	C	A	G	A	T	C	T	G	A	G	C	A	C	G	T	G	G
KX446523.1	CAAGAGCCAATGTTCAGATGGATGAGATTCTCAGATCTGAGCACGTGGGAGGGCGATCGCAATCTGGCTCCCAGTTTTGTGAATGAAGATGGCGTCGA	C	A	A	G	A	G	C	C	A	A	T	G	T	T	C	A	G	A	T	G	G	A	T	G	A	G	A	T	T	C	T	C	A	G	A	T	C	T	G	A	G	C	A	C	G	T	G	G
KX446522.1	CAAGAGCCAATGTTCAGATGGATGAGATTCTCAGATCTGAGCACGTGGGAGGGCGATCGCAATCTGGCTCCCAGTTTTGTGAATGAAGATGGCGTCGA	C	A	A	G	A	G	C	C	A	A	T	G	T	T	C	A	G	A	T	G	G	A	T	G	A	G	A	T	T	C	T	C	A	G	A	T	C	T	G	A	G	C	A	C	G	T	G	G
KX446521.1	CAAGAGCCAATGTTCAGATGGATGAGATTCTCAGATCTGAGCACGTGGGAGGGCGATCGCAATCTGGCTCCCAGTTTTGTGAATGAAGATGGCGTCGA	C	A	A	G	A	G	C	C	A	A	T	G	T	T	C	A	G	A	T	G	G	A	T	G	A	G	A	T	T	C	T	C	A	G	A	T	C	T	G	A	G	C	A	C	G	T	G	G
KX446520.1	CAAGAGCCAATGTTCAGATGGATGAGATTCTCAGATCTGAGCACGTGGGAGGGCGATCGCAATCTGGCTCCCAGTTTTGTGAATGAAGATGGCGTCGA	C	A	A	G	A	G	C	C	A	A	T	G	T	T	C	A	G	A	T	G	G	A	T	G	A	G	A	T	T	C	T	C	A	G	A	T	C	T	G	A	G	C	A	C	G	T	G	G
KX446519.1	CAAGAGCCAATGTTCAGATGGATGAGATTCTCAGATCTGAGCACGTGGGAGGGCGATCGCAATCTGGCTCCCAGTTTTGTGAATGAAGATGGCGTCGA	C	A	A	G	A	G	C	C	A	A	T	G	T	T	C	A	G	A	T	G	G	A	T	G	A	G	A	T	T	C	T	C	A	G	A	T	C	T	G	A	G	C	A	C	G	T	G	G
KX446518.1	CAAGAGCCAATGTTCAGATGGATGAGATTCTCAGATCTGAGCACGTGGGAGGGCGATCGCAATCTGGCTCCCAGTTTTGTGAATGAAGATGGCGTCGA	C	A	A	G	A	G	C	C	A	A	T	G	T	T	C	A	G	A	T	G	G	A	T	G	A	G	A	T	T	C	T	C	A	G	A	T	C	T	G	A	G	C	A	C	G	T	G	G
KX446515.1	CAAGAGCCAATGTTCAGATGGATGAGATTCTCAGATCTGAGCACGTGGGAGGGCGATCGCAATCTGGCTCCCAGTTTTGTGAATGAAGATGGCGTCGA	C	A	A	G	A	G	C	C	A	A	T	G	T	T	C	A	G	A	T	G	G	A	T	G	A	G	A	T	T	C	T	C	A	G	A	T	C	T	G	A	G	C	A	C	G	T	G	G
KX446514.1	CAAGAGCCAATGTTCAGATGGATGAGATTCTCAGATCTGAGCACGTGGGAGGGCGATCGCAATCTGGCTCCCAGTTTTGTGAATGAAGATGGCGTCGA	C	A	A	G	A	G	C	C	A	A	T	G	T	T	C	A	G	A	T	G	G	A	T	G	A	G	A	T	T	C	T	C	A	G	A	T	C	T	G	A	G	C	A	C	G	T	G	G
KX446513.1	CAAGAGCCAATGTTCAGATGGATGAGATTCTCAGATCTGAGCACGTGGGAGGGCGATCGCAATCTGGCTCCCAGTTTTGTGAATGAAGATGGCGTCGA	C	A	A	G	A	G	C	C	A	A	T	G	T	T	C	A	G	A	T	G	G	A	T	G	A	G	A	T	T	C	T	C	A	G	A	T	C	T	G	A	G	C	A	C	G	T	G	G
KX446512.1	CAAGAGCCAATGTTCAGATGGATGAGATTCTCAGATCTGAGCACGTGGGAGGGCGATCGCAATCTGGCTCCCAGTTTTGTGAATGAAGATGGCGTCGA	C	A	A	G	A	G	C	C	A	A	T	G	T	T	C	A	G	A	T	G	G	A	T	G	A	G	A	T	T	C	T	C	A	G	A	T	C	T	G	A	G	C	A	C	G	T	G	G
KX446509.1	CAAGAGCCAATGTTCAGATGGATGAGATTCTCAGATCTGAGCACGTGGGAGGGCGATCGCAATCTGGCTCCCAGTTTTGTGAATGAAGATGGCGTCGA	C	A	A	G	A	G	C	C	A	A	T	G	T	T	C	A	G	A	T	G	G	A	T	G	A	G	A	T	T	C	T	C	A	G	A	T	C	T	G	A	G	C	A	C	G	T	G	G
KX446508.1	CAAGAGCCAATGTTCAGATGGATGAGATTCTCAGATCTGAGCACGTGGGAGGGCGATCGCAATCTGGCTCCCAGTTTTGTGAATGAAGATGGCGTCGA	C	A	A	G	A	G	C	C	A	A	T	G	T	T	C	A	G	A	T	G	G	A	T	G	A	G	A	T	T	C	T	C	A	G	A	T	C	T	G	A	G	C	A	C	G	T	G	G
KX446507.1	CAAGAGCCAATGTTCAGATGGATGAGATTCTCAGATCTGAGCACGTGGGAGGGCGATCGCAATCTGGCTCCCAGTTTTGTGAATGAAGATGGCGTCGA	C	A	A	G	A	G	C	C	A	A	T	G	T	T	C	A	G	A	T	G	G	A	T	G	A	G	A	T	T	C	T	C	A	G	A	T	C	T	G	A	G	C	A	C	G	T	G	G
KX446505.1	CAAGAGCCAATGTTCAGATGGATGAGATTCTCAGATCTGAGCACGTGGGAGGGCGATCGCAATCTGGCTCCCAGTTTTGTGAATGAAGATGGCGTCGA	C	A	A	G	A	G	C	C	A	A	T	G	T	T	C	A	G	A	T	G	G	A	T	G	A	G	A	T	T	C	T	C	A	G	A	T	C	T	G	A	G	C	A	C	G	T	G	G
KX446498.1	CAAGAGCCAATGTTCAGATGGATGAGATTCTCAGATCTGAGCACGTGGGAGGGCGATCGCAATCTGGCTCCCAGTTTTGTGAATGAAGATGGCGTCGA	C	A	A	G	A	G	C	C	A	A	T	G	T	T	C	A	G	A	T	G	G	A	T	G	A	G	A	T	T	C	T	C	A	G	A	T	C	T	G	A	G	C	A	C	G	T	G	G
KX446496.1	CAAGAGCCAATGTTCAGATGGATGAGATTCTCAGATCTGAGCACGTGGGAGGGCGATCGCAATCTGGCTCCCAGTTTTGTGAATGAAGATGGCGTCGA	C	A	A	G	A	G	C	C	A	A	T	G	T	T	C	A	G	A	T	G	G	A	T	G	A	G	A	T	T	C	T	C	A	G	A	T	C	T	G	A	G	C	A	C	G	T	G	G
KX446495.1	CAAGAGCCAATGTTCAGATGGATGAGATTCTCAGATCTGAGCACGTGGGAGGGCGATCGCAATCTGGCTCCCAGTTTTGTGAATGAAGATGGCGTCGA	C	A	A	G	A	G	C	C	A	A	T	G	T	T	C	A	G	A	T	G	G	A	T	G	A	G	A	T	T	C	T	C	A	G	A	T	C	T	G	A	G	C	A	C	G	T	G	G
LC048964.1	CAAGAGCCAATGTTCAGATGGATGAGATTCTCAGATCTGAGCACGTGGGAGGGCGATCGCAATCTGGCTCCCAGTTTTGTGAATGAAGATGGCGTCGA	C	A	A	G	A	G	C	C	A	A	T	G	T	T	C	A	G	A	T	G	G	A	T	G	A	G	A	T	T	C	T	C	A	G	A	T	C	T	G	A	G	C	A	C	G	T	G	G
LC048948.1	CAAGAGCCAATGTTCAGATGGATGAGATTCTCAGATCTGAGCACGTGGGAGGGCGATCGCAATCTGGCTCCCAGTTTTGTGAATGAAGATGGCGTCGA	C	A	A	G	A	G	C	C	A	A	T	G	T	T	C	A	G	A	T	G	G	A	T	G	A	G	A	T	T	C	T	C	A	G	A	T	C	T	G	A	G	C	A	C	G	T	G	G
KF895910.2	CAAGAGCCAATGTTCAGATGGATGAGATTCTCAGATCTGAGCACGTGGGAGGGCGATCGCAATCTGGCTCCCAGTTTTGTGAATGAAGATGGCGTCGA	C	A	A	G	A	G	C	C	A	A	T	G	T	T	C	A	G	A	T	G	G	A	T	G	A	G	A	T	T	C	T	C	A	G	A	T	C	T	G	A	G	C	A	C	G	T	G	G
KF895909.2	CAAGAGCCAATGTTCAGATGGATGAGATTCTCAGATCTGAGCACGTGGGAGGGCGATCGCAATCTGGCTCCCAGTTTTGTGAATGAAGATGGCGTCGA	C	A	A	G	A	G	C	C	A	A	T	G	T	T	C	A	G	A	T	G	G	A	T	G	A	G	A	T	T	C	T	C	A	G	A	T	C	T	G	A	G	C	A	C	G	T	G	G
KF895907.2	CAAGAGCCAATGTTCAGATGGATGAGATTCTCAGATCTGAGCACGTGGGAGGGCGATCGCAATCTGGCTCCCAGTTTTGTGAATGAAGATGGCGTCGA	C	A	A	G	A	G	C	C	A	A	T	G	T	T	C	A	G	A	T	G	G	A	T	G	A	G	A	T	T	C	T	C	A	G	A	T	C	T	G	A	G	C	A	C	G	T	G	G
KF895868.2	CAAGAGCCAATGTTCAGATGGATGAGATTCTCAGATCTGAGCACGTGGGAGGGCGATCGCAATCTGGCTCCCAGTTTTGTGAATGAAGATGGCGTCGA	C	A	A	G	A	G	C	C	A	A	T	G	T	T	C	A	G	A	T	G	G	A	T	G	A	G	A	T	T	C	T	C	A	G	A	T	C	T	G	A	G	C	A	C	G	T	G	G
KF895850.2	CAAGAGCCAATGTTCAGATGGATGAGATTCTCAGATCTGAGCACGTGGGAGGGCGATCGCAATCTGGCTCCCAGTTTTGTGAATGAAGATGGCGTCGA	C	A	A	G	A	G	C	C	A	A	T	G	T	T	C	A	G	A	T	G	G	A	T	G	A	G	A	T	T	C	T	C	A	G	A	T	C	T	G	A	G	C	A	C	G	T	G	G
KF895849.2	CAAGAGCCAATGTTCAGATGGATGAGATTCTCAGATCTGAGCACGTGGGAGGGCGATCGCAATCTGGCTCCCAGTTTTGTGAATGAAGATGGCGTCGA	C	A	A	G	A	G	C	C	A	A	T	G	T	T	C	A	G	A	T	G	G	A	T	G	A	G	A	T	T	C	T	C	A	G	A	T	C	T	G	A	G	C	A	C	G	T	G	G
KF895844.2	CAAGAGCCAATGTTCAGATGGATGAGATTCTCAGATCTGAGCACGTGGGAGGGCGATCGCAATCTGGCTCCCAGTTTTGTGAATGAAGATGGCGTCGA	C	A	A	G	A	G	C	C	A	A	T	G	T	T	C	A	G	A	T	G	G	A	T	G	A	G	A	T	T	C	T	C	A	G	A	T	C	T	G	A	G	C	A	C	G	T	G	G
KF895837.2	CAAGAGCCAATGTTCAGATGGATGAGATTCTCAGATCTGAGCACGTGGGAGGGCGATCGCAATCTGGCTCCCAGTTTTGTGAATGAAGATGGCGTCGA	C	A	A	G	A	G	C	C	A	A	T	G	T	T	C	A	G	A	T	G	G	A	T	G	A	G	A	T	T	C	T	C	A	G	A	T	C	T	G	A	G	C	A	C	G	T	G	G
KF895826.2	CAAGAGCCAATGTTCAGATGGATGAGATTCTCAGATCTGAGCACGTGGGAGGGCGATCGCAATCTGGCTCCCAGTTTTGTGAATGAAGATGGCGTCGA	C	A	A	G	A	G	C	C	A	A	T	G	T	T	C	A	G	A	T	G	G	A	T	G	A	G	A	T	T	C	T	C	A	G	A	T	C	T	G	A	G	C	A	C	G	T	G	G
KF895824.2	CAAGAGCCAATGTTCAGATGGATGAGATTCTCAGATCTGAGCACGTGGGAGGGCGATCGCAATCTGGCTCCCAGTTTTGTGAATGAAGATGGCGTCGA	C	A	A	G	A	G	C	C	A	A	T	G	T	T	C	A	G	A	T	G	G	A	T	G	A	G	A	T	T	C	T	C	A	G	A	T	C	T	G	A	G	C	A	C	G	T	G	G
KF895818.2	CAAGAGCCAATGTTCAGATGGATGAGATTCTCAGATCTGAGCACGTGGGAGGGCGATCGCAATCTGGCTCCCAGTTTTGTGAATGAAGATGGCGTCGA	C	A	A	G	A	G	C	C	A	A	T	G	T	T	C	A	G	A	T	G	G	A	T	G	A	G	A	T	T	C	T	C	A	G	A	T	C	T	G	A	G	C	A	C	G	T	G	G
KF895816.2	CAAGAGCCAATGTTCAGATGGATGAGATTCTCAGATCTGAGCACGTGGGAGGGCGATCGCAATCTGGCTCCCAGTTTTGTGAATGAAGATGGCGTCGA	C	A	A	G	A	G	C	C	A	A	T	G	T	T	C	A	G	A	T	G	G	A	T	G	A	G	A	T	T	C	T	C	A	G	A	T	C	T	G	A	G	C	A	C	G	T	G	G
KF895815.2	CAAGAGCCAATGTTCAGATGGATGAGATTCTCAGATCTGAGCACGTGGGAGGGCGATCGCAATCTGGCTCCCAGTTTTGTGAATGAAGATGGCGTCGA	C	A	A	G	A	G	C	C	A	A	T	G	T	T	C	A	G	A	T	G	G	A	T	G	A	G	A	T	T	C	T	C	A	G	A	T	C	T	G	A	G	C	A	C	G	T	G	G
KT224478.2	CAAGAGCCAATGTTCAGATGGATGAGATTCTCAGATCTGAGCACGTGGGAGGGCGATCGCAATCTGGCTCCCAGTTTTGTGAATGAAGATGGCGTCGA	C	A	A	G	A	G	C	C	A	A	T	G	T	T	C	A	G	A	T	G	G	A	T	G	A	G	A	T	T	C	T	C	A	G	A	T	C	T	G	A	G	C	A	C	G	T	G	G
KT224477.2	CAAGAGCCAATGTTCAGATGGATGAGATTCTCAGATCTGAGCACGTGGGAGGGCGATCGCAATCTGGCTCCCAGTTTTGTGAATGAAGATGGCGTCGA	C	A	A	G	A	G	C	C	A	A	T	G	T	T	C	A	G	A	T	G	G	A	T	G	A	G	A	T	T	C	T	C	A	G	A	T	C	T	G	A	G	C	A	C	G	T	G	G
KT224476.2	CAAGAGCCAATGTTCAGATGGATGAGATTCTCAGATCTGAGCACGTGGGAGGGCGATCGCAATCTGGCTCCCAGTTTTGTGAATGAAGATGGCGTCGA	C	A	A	G	A	G	C	C	A	A	T	G	T	T	C	A	G	A	T	G	G	A	T	G	A	G	A	T	T	C	T	C	A	G	A	T	C	T	G	A	G	C	A	C	G	T	G	G
KT224474.2	CAAGAGCCAATGTTCAGATGGATGAGATTCTCAGATCTGAGCACGTGGGAGGGCGATCGCAATCTGGCTCCCAGTTTTGTGAATGAAGATGGCGTCGA	C	A	A	G	A	G	C	C	A	A	T	G	T	T	C	A	G	A	T	G	G	A	T	G	A	G	A	T	T	C	T	C	A	G	A	T	C	T	G	A	G	C	A	C	G	T	G	G
KT224472.2	CAAGAGCCAATGTTCAGATGGATGAGATTCTCAGATCTGAGCACGTGGGAGGGCGATCGCAATCTGGCTCCCAGTTTTGTGAATGAAGATGGCGTCGA	C	A	A	G	A	G	C	C	A	A	T	G	T	T	C	A	G	A	T	G	G	A	T	G	A	G	A	T	T	C	T	C	A	G	A	T	C	T	G	A	G	C	A	C	G	T	G	G
KT224471.2	CAAGAGCCAATGTTCAGATGGATGAGATTCTCAGATCTGAGCACGTGGGAGGGCGATCGCAATCTGGCTCCCAGTTTTGTGAATGAAGATGGCGTCGA	C	A	A	G	A	G	C	C	A	A	T	G	T	T	C	A	G	A	T	G	G	A	T	G	A	G	A	T	T	C	T	C	A	G	A	T	C	T	G	A	G	C	A	C	G	T	G	G
KJ634714.2	CAAGAGCCAATGTTCAGATGGATGAGATTCTCAGATCTGAGCACGTGGGAGGGCGATCGCAATCTGGCTCCCAGTTTTGTGAATGAAGATGGCGTCGA	C	A	A	G	A	G	C	C	A	A	T	G	T	T	C	A	G	A	T	G	G	A	T	G	A	G	A	T	T	C	T	C	A	G	A	T	C	T	G	A	G	C	A	C	G	T	G	G
KF944275.2	CAAGAGCCAATGTTCAGATGGATGAGATTCTCAGATCTGAGCACGTGGGAGGGCGATCGCAATCTGGCTCCCAGTTTTGTGAATGAAGATGGCGTCGA	C	A	A	G	A	G	C	C	A	A	T	G	T	T	C	A	G	A	T	G	G	A	T	G	A	G	A	T	T	C	T	C	A	G	A	T	C	T	G	A	G	C	A	C	G	T	G	G
KF944267.2	CAAGAGCCAATGTTCAGATGGATGAGATTCTCAGATCTGAGCACGTGGGAGGGCGATCGCAATCTGGCTCCCAGTTTTGTGAATGAAGATGGCGTCGA	C	A	A	G	A	G	C	C	A	A	T	G	T	T	C	A	G	A	T	G	G	A	T	G	A	G	A	T	T	C	T	C	A	G	A	T	C	T	G	A	G	C	A	C	G	T	G	G
KF944246.2	CAAGAGCCAATGTTCAGATGGATGAGATTCTCAGATCTGAGCACGTGGGAGGGCGATCGCAATCTGGCTCCCAGTTTTGTGAATGAAGATGGCGTCGA	C	A	A	G	A	G	C	C	A	A	T	G	T	T	C	A	G	A	T	G	G	A	T	G	A	G	A	T	T	C	T	C	A	G	A	T	C	T	G	A	G	C	A	C	G	T	G	G
KF944222.2	CAAGAGCCAATGTTCAGATGGATGAGATTCTCAGATCTGAGCACGTGGGAGGGCGATCGCAATCTGGCTCCCAGTTTTGTGAATGAAGATGGCGTCGA	C	A	A	G	A	G	C	C	A	A	T	G	T	T	C	A	G	A	T	G	G	A	T	G	A	G	A	T	T	C	T	C	A	G	A	T	C	T	G	A	G	C	A	C	G	T	G	G
KF944176.2	CAAGAGCCAATGTTCAGATGGATGAGATTCTCAGATCTGAGCACGTGGGAGGGCGATCGCAATCTGGCTCCCAGTTTTGTGAATGAAGATGGCGTCGA	C	A	A	G	A	G	C	C	A	A	T	G	T	T	C	A	G	A	T	G	G	A	T	G	A	G	A	T	T	C	T	C	A	G	A	T	C	T	G	A	G	C	A	C	G	T	G	G
KF931335.2	CAAGAGCCAATGTTCAGATGGATGAGATTCTCAGATCTGAGCACGTGGGAGGGCGATCGCAATCTGGCTCCCAGTTTTGTGAATGAAGATGGCGTCGA	C	A	A	G	A	G	C	C	A	A	T	G	T	T	C	A	G	A	T	G	G	A	T	G	A	G	A	T	T	C	T	C	A	G	A	T	C	T	G	A	G	C	A	C	G	T	G	G
KF931279.2	CAAGAGCCAATGTTCAGATGGATGAGATTCTCAGATCTGAGCACGTGGGAGGGCGATCGCAATCTGGCTCCCAGTTTTGTGAATGAAGATGGCGTCGA	C	A	A	G	A	G	C	C	A	A	T	G	T	T	C	A	G	A	T	G	G	A	T	G	A	G	A	T	T	C	T	C	A	G	A	T	C	T	G	A	G	C	A	C	G	T	G	G
KF931273.2	CAAGAGCCAATGTTCAGATGGATGAGATTCTCAGATCTGAGCACGTGGGAGGGCGATCGCAATCTGGCTCCCAGTTTTGTGAATGAAGATGGCGTCGA	C	A	A	G	A	G	C	C	A	A	T	G	T	T	C	A	G	A	T	G	G	A	T	G	A	G	A	T	T	C	T	C	A	G	A	T	C	T	G	A	G	C	A	C	G	T	G	G
KF931239.2	CAAGAGCCAATGTTCAGATGGATGAGATTCTCAGATCTGAGCACGTGGGAGGGCGATCGCAATCTGGCTCCCAGTTTTGTGAATGAAGATGGCGTCGA	C	A	A	G	A	G	C	C	A	A	T	G	T	T	C	A	G	A	T	G	G	A	T	G	A	G	A	T	T	C	T	C	A	G	A	T	C	T	G	A	G	C	A	C	G	T	G	G
KF931223.2	CAAGAGCCAATGTTCAGATGGATGAGATTCTCAGATCTGAGCACGTGGGAGGGCGATCGCAATCTGGCTCCCAGTTTTGTGAATGAAGATGGCGTCGA	C	A	A	G	A	G	C	C	A	A	T	G	T	T	C	A	G	A	T	G	G	A	T	G	A	G	A	T	T	C	T	C	A	G	A	T	C	T	G	A	G	C	A	C	G	T	G	G
KF931221.2	CAAGAGCCAATGTTCAGATGGATGAGATTCTCAGATCTGAGCACGTGGGAGGGCGATCGCAATCTGGCTCCCAGTTTTGTGAATGAAGATGGCGTCGA	C	A	A	G	A	G	C	C	A	A	T	G	T	T	C	A	G	A	T	G	G	A	T	G	A	G	A	T	T	C	T	C	A	G	A	T	C	T	G	A	G	C	A	C	G	T	G	G
KF931219.2	CAAGAGCCAATGTTCAGATGGATGAGATTCTCAGATCTGAGCACGTGGGAGGGCGATCGCAATCTGGCTCCCAGTTTTGTGAATGAAGATGGCGTCGA	C	A	A	G	A	G	C	C	A	A	T	G	T	T	C	A	G	A	T	G	G	A	T	G	A	G	A	T	T	C	T	C	A	G	A	T	C	T	G	A	G	C	A	C	G	T	G	G
KF931212.2	CAAGAGCCAATGTTCAGATGGATGAGATTCTCAGATCTGAGCACGTGGGAGGGCGATCGCAATCTGGCTCCCAGTTTTGTGAATGAAGATGGCGTCGA	C	A	A	G	A	G	C	C	A	A	T	G	T	T	C	A	G	A	T	G	G	A	T	G	A	G	A	T	T	C	T	C	A	G	A	T	C	T	G	A	G	C	A	C	G	T	G	G
KF931208.2	CAAGAGCCAATGTTCAGATGGATGAGATTCTCAGATCTGAGCACGTGGGAGGGCGATCGCAATCTGGCTCCCAGTTTTGTGAATGAAGATGGCGTCGA	C	A	A	G	A	G	C	C	A	A	T	G	T	T	C	A	G	A	T	G	G	A	T	G	A	G	A	T	T	C	T	C	A	G	A	T	C	T	G	A	G	C	A	C	G	T	G	G
KF931169.2	CAAGAGCCAATGTTCAGATGGATGAGATTCTCAGATCTGAGCACGTGGGAGGGCGATCGCAATCTGGCTCCCAGTTTTGTGAATGAAGATGGCGTCGA	C	A	A	G	A	G	C	C	A	A	T	G	T	T	C	A	G	A	T	G	G	A	T	G	A	G	A	T	T	C	T	C	A	G	A	T	C	T	G	A	G	C	A	C	G	T	G	G
KF931166.2	CAAGAGCCAATGTTCAGATGGATGAGATTCTCAGATCTGAGCACGTGGGAGGGCGATCGCAATCTGGCTCCCAGTTTTGTGAATGAAGATGGCGTCGA	C	A	A	G	A	G	C	C	A	A	T	G	T	T	C	A	G	A	T	G	G	A	T	G	A	G	A	T	T	C	T	C	A	G	A	T	C	T	G	A	G	C	A	C	G	T	G	G
KF931165.2	CAAGAGCCAATGTTCAGATGGATGAGATTCTCAGATCTGAGCACGTGGGAGGGCGATCGCAATCTGGCTCCCAGTTTTGTGAATGAAGATGGCGTCGA	C	A	A	G	A	G	C	C	A	A	T	G	T	T	C	A	G	A	T	G	G	A	T	G	A	G	A	T	T	C	T	C	A	G	A	T	C	T	G	A	G	C	A	C	G	T	G	G
KF920745.2	CAAGAGCCAATGTTCAGATGGATGAGATTCTCAGATCTGAGCACGTGGGAGGGCGATCGCAATCTGGCTCCCAGTTTTGTGAATGAAGATGGCGTCGA	C	A	A	G	A	G	C	C	A	A	T	G	T	T	C	A	G	A	T	G	G	A	T	G	A	G	A	T	T	C	T	C	A	G	A	T	C	T	G	A	G	C	A	C	G	T	G	G
KF920723.2	CAAGAGCCAATGTTCAGATGGATGAGATTCTCAGATCTGAGCACGTGGGAGGGCGATCGCAATCTGGCTCCCAGTTTTGTGAATGAAGATGGCGTCGA	C	A	A	G	A	G	C	C	A	A	T	G	T	T	C	A	G	A	T	G	G	A	T	G	A	G	A	T	T	C	T	C	A	G	A	T	C	T	G	A	G	C	A	C	G	T	G	G
KF920718.2	CAAGAGCCAATGTTCAGATGGATGAGATTCTCAGATCTGAGCACGTGGGAGGGCGATCGCAATCTGGCTCCCAGTTTTGTGAATGAAGATGGCGTCGA	C	A	A	G	A	G	C	C	A	A	T	G	T	T	C	A	G	A	T	G	G	A	T	G	A	G	A	T	T	C	T	C	A	G	A	T	C	T	G	A	G	C	A	C	G	T	G	G
KF920716.2	CAAGAGCCAATGTTCAGATGGATGAGATTCTCAGATCTGAGCACGTGGGAGGGCGATCGCAATCTGGCTCCCAGTTTTGTGAATGAAGATGGCGTCGA	C	A	A	G	A	G	C	C	A	A	T	G	T	T	C	A	G	A	T	G	G	A	T	G	A	G	A	T	T	C	T	C	A	G	A	T	C	T	G	A	G	C	A	C	G	T	G	G
HM590545.2	CAAGAGCCAATGTTCAGATGGATGAGATTCTCAGATCTGAGCACGTGGGAGGGCGATCGCAATCTGGCTCCCAGTTTTGTGAATGAAGATGGCGTCGA	C	A	A	G	A	G	C	C	A	A	T	G	T	T	C	A	G	A	T	G	G	A	T	G	A	G	A	T	T	C	T	C	A	G	A	T	C	T	G	A	G	C	A	C	G	T	G	G
HM590544.2	CAAGAGCCAATGTTCAGATGGATGAGATTCTCAGATCTGAGCACGTGGGAGGGCGATCGCAATCTGGCTCCCAGTTTTGTGAATGAAGATGGCGTCGA	C	A	A	G	A	G	C	C	A	A	T	G	T	T	C	A	G	A	T	G	G	A	T	G	A	G	A	T	T	C	T	C	A	G	A	T	C	T	G	A	G	C	A	C	G	T	G	G
HM590543.2	CAAGAGCCAATGTTCAGATGGATGAGATTCTCAGATCTGAGCACGTGGGAGGGCGATCGCAATCTGGCTCCCAGTTTTGTGAATGAAGATGGCGTCGA	C	A	A	G	A	G	C	C	A	A	T	G	T	T	C	A	G	A	T	G	G	A	T	G	A	G	A	T	T	C	T	C	A	G	A	T	C	T	G	A	G	C	A	C	G	T	G	G
HM590542.2	CAAGAGCCAATGTTCAGATGGATGAGATTCTCAGATCTGAGCACGTGGGAGGGCGATCGCAATCTGGCTCCCAGTTTTGTGAATGAAGATGGCGTCGA	C	A	A	G	A	G	C	C	A	A	T	G	T	T	C	A	G	A	T	G	G	A	T	G	A	G	A	T	T	C	T	C	A	G	A	T	C	T	G	A	G	C	A	C	G	T	G	G
HM590540.2	CAAGAGCCAATGTTCAGATGGATGAGATTCTCAGATCTGAGCACGTGGGAGGGCGATCGCAATCTGGCTCCCAGTTTTGTGAATGAAGATGGCGTCGA	C	A	A	G	A	G	C	C	A	A	T	G	T	T	C	A	G	A	T	G	G	A	T	G	A	G	A	T	T	C	T	C	A	G	A	T	C	T	G	A	G	C	A	C	G	T	G	G
HM590534.2	CAAGAGCCAATGTTCAGATGGATGAGATTCTCAGATCTGAGCACGTGGGAGGGCGATCGCAATCTGGCTCCCAGTTTTGTGAATGAAGATGGCGTCGA	C	A	A	G	A	G	C	C	A	A	T	G	T	T	C	A	G	A	T	G	G	A	T	G	A	G	A	T	T	C	T	C	A	G	A	T	C	T	G	A	G	C	A	C	G	T	G	G
HM590516.2	CAAGAGCCAATGTTCAGATGGATGAGATTCTCAGATCTGAGCACGTGGGAGGGCGATCGCAATCTGGCTCCCAGTTTTGTGAATGAAGATGGCGTCGA	C	A	A	G	A	G	C	C	A	A	T	G	T	T	C	A	G	A	T	G	G	A	T	G	A	G	A	T	T	C	T	C	A	G	A	T	C	T	G	A	G	C	A	C	G	T	G	G
GU138175.2	CAAGAGCCAATGTTCAGATGGATGAGATTCTCAGATCTGAGCACGTGGGAGGGCGATCGCAATCTGGCTCCCAGTTTTGTGAATGAAGATGGCGTCGA	C	A	A	G	A	G	C	C	A	A	T	G	T	T	C	A	G	A	T	G	G	A	T	G	A	G	A	T	T	C	T	C	A	G	A	T	C	T	G	A	G	C	A	C	G	T	G	G
GU138174.2	CAAGAGCCAATGTTCAGATGGATGAGATTCTCAGATCTGAGCACGTGGGAGGGCGATCGCAATCTGGCTCCCAGTTTTGTGAATGAAGATGGCGTCGA	C	A	A	G	A	G	C	C	A	A	T	G	T	T	C	A	G	A	T	G	G	A	T	G	A	G	A	T	T	C	T	C	A	G	A	T	C	T	G	A	G	C	A	C	G	T	G	G
KY947547.1	CAAGAGCCAATGTTCAGGTGGATGAGATTCTCAGATCTGAGCACGTGGGAGGGCGATCGCAATCTGGCTCCCAGTTTTGTGAATGAAGATGGCGTCGA	C	A	A	G	A	G	C	C	A	A	T	G	T	T	C	A	G	G	T	G	G	A	T	G	A	G	A	T	T	C	T	C	A	G	A	T	C	T	G	A	G	C	A	C	G	T	G	G
KY424340.1	CAAGAGCCAATGTTCAGGTGGATGAGATTCTCAGATCTGAGCACGTGGGAGGGCGATCGCAATCTGGCTCCCAGTTTTGTGAATGAAGATGGCGTCGA	C	A	A	G	A	G	C	C	A	A	T	G	T	T	C	A	G	G	T	G	G	A	T	G	A	G	A	T	T	C	T	C	A	G	A	T	C	T	G	A	G	C	A	C	G	T	G	G
KY424339.1	CAAGAGCCAATGTTCAGGTGGATGAGATTCTCAGATCTGAGCACGTGGGAGGGCGATCGCAATCTGGCTCCCAGTTTTGTGAATGAAGATGGCGTCGA	C	A	A	G	A	G	C	C	A	A	T	G	T	T	C	A	G	G	T	G	G	A	T	G	A	G	A	T	T	C	T	C	A	G	A	T	C	T	G	A	G	C	A	C	G	T	G	G
KP784693.1	CAAGAGCCAATGTTCAGGTGGATGAGATTCTCAGATCTGAGCACGTGGGAGGGCGATCGCAATCTGGCTCCCAGTTTTGTGAATGAAGATGGCGTCGA	C	A	A	G	A	G	C	C	A	A	T	G	T	T	C	A	G	G	T	G	G	A	T	G	A	G	A	T	T	C	T	C	A	G	A	T	C	T	G	A	G	C	A	C	G	T	G	G
KJ946405.1	CAAGAGCCAATGTTCAGGTGGATGAGATTCTCAGATCTGAGCACGTGGGAGGGCGATCGCAATCTGGCTCCCAGTTTTGTGAATGAAGATGGCGTCGA	C	A	A	G	A	G	C	C	A	A	T	G	T	T	C	A	G	G	T	G	G	A	T	G	A	G	A	T	T	C	T	C	A	G	A	T	C	T	G	A	G	C	A	C	G	T	G	G
KM198506.1	CAAGAGCCAATGTTCAGGTGGATGAGATTCTCAGATCTGAGCACGTGGGAGGGCGATCGCAATCTGGCTCCCAGTTTTGTGAATGAAGATGGCGTCGA	C	A	A	G	A	G	C	C	A	A	T	G	T	T	C	A	G	G	T	G	G	A	T	G	A	G	A	T	T	C	T	C	A	G	A	T	C	T	G	A	G	C	A	C	G	T	G	G
HF952120.1	CAAGAGCCAATGTTCAGGTGGATGAGATTCTCAGATCTGAGCACGTGGGAGGGCGATCGCAATCTGGCTCCCAGTTTTGTGAATGAAGATGGCGTCGA	C	A	A	G	A	G	C	C	A	A	T	G	T	T	C	A	G	G	T	G	G	A	T	G	A	G	A	T	T	C	T	C	A	G	A	T	C	T	G	A	G	C	A	C	G	T	G	G
KC409297.1	CAAGAGCCAATGTTCAGGTGGATGAGATTCTCAGATCTGAGCACGTGGGAGGGCGATCGCAATCTGGCTCCCAGTTTTGTGAATGAAGATGGCGTCGA	C	A	A	G	A	G	C	C	A	A	T	G	T	T	C	A	G	G	T	G	G	A	T	G	A	G	A	T	T	C	T	C	A	G	A	T	C	T	G	A	G	C	A	C	G	T	G	G
JF802510.1	CAAGAGCCAATGTTCAGGTGGATGAGATTCTCAGATCTGAGCACGTGGGAGGGCGATCGCAATCTGGCTCCCAGTTTTGTGAATGAAGATGGCGTCGA	C	A	A	G	A	G	C	C	A	A	T	G	T	T	C	A	G	G	T	G	G	A	T	G	A	G	A	T	T	C	T	C	A	G	A	T	C	T	G	A	G	C	A	C	G	T	G	G
JF802504.1	CAAGAGCCAATGTTCAGGTGGATGAGATTCTCAGATCTGAGCACGTGGGAGGGCGATCGCAATCTGGCTCCCAGTTTTGTGAATGAAGATGGCGTCGA	C	A	A	G	A	G	C	C	A	A	T	G	T	T	C	A	G	G	T	G	G	A	T	G	A	G	A	T	T	C	T	C	A	G	A	T	C	T	G	A	G	C	A	C	G	T	G	G
JF802503.1	CAAGAGCCAATGTTCAGGTGGATGAGATTCTCAGATCTGAGCACGTGGGAGGGCGATCGCAATCTGGCTCCCAGTTTTGTGAATGAAGATGGCGTCGA	C	A	A	G	A	G	C	C	A	A	T	G	T	T	C	A	G	G	T	G	G	A	T	G	A	G	A	T	T	C	T	C	A	G	A	T	C	T	G	A	G	C	A	C	G	T	G	G
JF802502.1	CAAGAGCCAATGTTCAGGTGGATGAGATTCTCAGATCTGAGCACGTGGGAGGGCGATCGCAATCTGGCTCCCAGTTTTGTGAATGAAGATGGCGTCGA	C	A	A	G	A	G	C	C	A	A	T	G	T	T	C	A	G	G	T	G	G	A	T	G	A	G	A	T	T	C	T	C	A	G	A	T	C	T	G	A	G	C	A	C	G	T	G	G
JF802500.1	CAAGAGCCAATGTTCAGGTGGATGAGATTCTCAGATCTGAGCACGTGGGAGGGCGATCGCAATCTGGCTCCCAGTTTTGTGAATGAAGATGGCGTCGA	C	A	A	G	A	G	C	C	A	A	T	G	T	T	C	A	G	G	T	G	G	A	T	G	A	G	A	T	T	C	T	C	A	G	A	T	C	T	G	A	G	C	A	C	G	T	G	G
JF262604.1	CAAGAGCCAATGTTCAGGTGGATGAGATTCTCAGATCTGAGCACGTGGGAGGGCGATCGCAATCTGGCTCCCAGTTTTGTGAATGAAGATGGCGTCGA	C	A	A	G	A	G	C	C	A	A	T	G	T	T	C	A	G	G	T	G	G	A	T	G	A	G	A	T	T	C	T	C	A	G	A	T	C	T	G	A	G	C	A	C	G	T	G	G
JF262603.1	CAAGAGCCAATGTTCAGGTGGATGAGATTCTCAGATCTGAGCACGTGGGAGGGCGATCGCAATCTGGCTCCCAGTTTTGTGAATGAAGATGGCGTCGA	C	A	A	G	A	G	C	C	A	A	T	G	T	T	C	A	G	G	T	G	G	A	T	G	A	G	A	T	T	C	T	C	A	G	A	T	C	T	G	A	G	C	A	C	G	T	G	G
JF262596.1	CAAGAGCCAATGTTCAGGTGGATGAGATTCTCAGATCTGAGCACGTGGGAGGGCGATCGCAATCTGGCTCCCAGTTTTGTGAATGAAGATGGCGTCGA	C	A	A	G	A	G	C	C	A	A	T	G	T	T	C	A	G	G	T	G	G	A	T	G	A	G	A	T	T	C	T	C	A	G	A	T	C	T	G	A	G	C	A	C	G	T	G	G
AB541285.1	CAAGAGCCAATGTTCAGGTGGATGAGATTCTCAGATCTGAGCACGTGGGAGGGCGATCGCAATCTGGCTCCCAGTTTTGTGAATGAAGATGGCGTCGA	C	A	A	G	A	G	C	C	A	A	T	G	T	T	C	A	G	G	T	G	G	A	T	G	A	G	A	T	T	C	T	C	A	G	A	T	C	T	G	A	G	C	A	C	G	T	G	G
AB541233.1	CAAGAGCCAATGTTCAGGTGGATGAGATTCTCAGATCTGAGCACGTGGGAGGGCGATCGCAATCTGGCTCCCAGTTTTGTGAATGAAGATGGCGTCGA	C	A	A	G	A	G	C	C	A	A	T	G	T	T	C	A	G	G	T	G	G	A	T	G	A	G	A	T	T	C	T	C	A	G	A	T	C	T	G	A	G	C	A	C	G	T	G	G
AB541225.1	CAAGAGCCAATGTTCAGGTGGATGAGATTCTCAGATCTGAGCACGTGGGAGGGCGATCGCAATCTGGCTCCCAGTTTTGTGAATGAAGATGGCGTCGA	C	A	A	G	A	G	C	C	A	A	T	G	T	T	C	A	G	G	T	G	G	A	T	G	A	G	A	T	T	C	T	C	A	G	A	T	C	T	G	A	G	C	A	C	G	T	G	G
GU991353.1	CAAGAGCCAATGTTCAGGTGGATGAGATTCTCAGATCTGAGCACGTGGGAGGGCGATCGCAATCTGGCTCCCAGTTTTGTGAATGAAGATGGCGTCGA	C	A	A	G	A	G	C	C	A	A	T	G	T	T	C	A	G	G	T	G	G	A	T	G	A	G	A	T	T	C	T	C	A	G	A	T	C	T	G	A	G	C	A	C	G	T	G	G
AB447438.1	CAAGAGCCAATGTTCAGGTGGATGAGATTCTCAGATCTGAGCACGTGGGAGGGCGATCGCAATCTGGCTCCCAGTTTTGTGAATGAAGATGGCGTCGA	C	A	A	G	A	G	C	C	A	A	T	G	T	T	C	A	G	G	T	G	G	A	T	G	A	G	A	T	T	C	T	C	A	G	A	T	C	T	G	A	G	C	A	C	G	T	G	G
EF078284.1	CAAGAGCCAATGTTCAGGTGGATGAGATTCTCAGATCTGAGCACGTGGGAGGGCGATCGCAATCTGGCTCCCAGTTTTGTGAATGAAGATGGCGTCGA	C	A	A	G	A	G	C	C	A	A	T	G	T	T	C	A	G	G	T	G	G	A	T	G	A	G	A	T	T	C	T	C	A	G	A	T	C	T	G	A	G	C	A	C	G	T	G	G
DQ364459.1	CAAGAGCCAATGTTCAGGTGGATGAGATTCTCAGATCTGAGCACGTGGGAGGGCGATCGCAATCTGGCTCCCAGTTTTGTGAATGAAGATGGCGTCGA	C	A	A	G	A	G	C	C	A	A	T	G	T	T	C	A	G	G	T	G	G	A	T	G	A	G	A	T	T	C	T	C	A	G	A	T	C	T	G	A	G	C	A	C	G	T	G	G
KF895821.2	CAAGAGCCAATGTTTAGATGGATGAGATTCTCAGATCTGAGCACGTGGGAGGGCGATCGCAATCTGGCTCCCAGTTTTGTGAATGAAGATGGCGTCGA	C	A	A	G	A	G	C	C	A	A	T	G	T	T	T	A	G	A	T	G	G	A	T	G	A	G	A	T	T	C	T	C	A	G	A	T	C	T	G	A	G	C	A	C	G	T	G	G
LC147205.1	CAAGAGCCAATGTTTAGATGGATGAGATTCTCAGATCTGAGCACGTGGGAGGGCGATCGCAATCTGGCTCCCAGTTTTGTGAATGAAGATGGCGTCGA	C	A	A	G	A	G	C	C	A	A	T	G	T	T	T	A	G	A	T	G	G	A	T	G	A	G	A	T	T	C	T	C	A	G	A	T	C	T	G	A	G	C	A	C	G	T	G	G
LC147200.1	CAAGAGCCAATGTTTAGATGGATGAGATTCTCAGATCTGAGCACGTGGGAGGGCGATCGCAATCTGGCTCCCAGTTTTGTGAATGAAGATGGCGTCGA	C	A	A	G	A	G	C	C	A	A	T	G	T	T	T	A	G	A	T	G	G	A	T	G	A	G	A	T	T	C	T	C	A	G	A	T	C	T	G	A	G	C	A	C	G	T	G	G
KU311158.1	CAAGAGCCAATGTTTAGATGGATGAGATTCTCAGATCTGAGCACGTGGGAGGGCGATCGCAATCTGGCTCCCAGTTTTGTGAATGAAGATGGCGTCGA	C	A	A	G	A	G	C	C	A	A	T	G	T	T	T	A	G	A	T	G	G	A	T	G	A	G	A	T	T	C	T	C	A	G	A	T	C	T	G	A	G	C	A	C	G	T	G	G
KM044202.1	CAAGAGCCAATGTTTAGATGGATGAGATTCTCAGATCTGAGCACGTGGGAGGGCGATCGCAATCTGGCTCCCAGTTTTGTGAATGAAGATGGCGTCGA	C	A	A	G	A	G	C	C	A	A	T	G	T	T	T	A	G	A	T	G	G	A	T	G	A	G	A	T	T	C	T	C	A	G	A	T	C	T	G	A	G	C	A	C	G	T	G	G
KM198585.1	CAAGAGCCAATGTTTAGATGGATGAGATTCTCAGATCTGAGCACGTGGGAGGGCGATCGCAATCTGGCTCCCAGTTTTGTGAATGAAGATGGCGTCGA	C	A	A	G	A	G	C	C	A	A	T	G	T	T	T	A	G	A	T	G	G	A	T	G	A	G	A	T	T	C	T	C	A	G	A	T	C	T	G	A	G	C	A	C	G	T	G	G
KJ407076.1	CAAGAGCCAATGTTTAGATGGATGAGATTCTCAGATCTGAGCACGTGGGAGGGCGATCGCAATCTGGCTCCCAGTTTTGTGAATGAAGATGGCGTCGA	C	A	A	G	A	G	C	C	A	A	T	G	T	T	T	A	G	A	T	G	G	A	T	G	A	G	A	T	T	C	T	C	A	G	A	T	C	T	G	A	G	C	A	C	G	T	G	G
KC013592.1	CAAGAGCCAATGTTTAGATGGATGAGATTCTCAGATCTGAGCACGTGGGAGGGCGATCGCAATCTGGCTCCCAGTTTTGTGAATGAAGATGGCGTCGA	C	A	A	G	A	G	C	C	A	A	T	G	T	T	T	A	G	A	T	G	G	A	T	G	A	G	A	T	T	C	T	C	A	G	A	T	C	T	G	A	G	C	A	C	G	T	G	G
FJ595911.1	CAAGAGCCAATGTTTAGATGGATGAGATTCTCAGATCTGAGCACGTGGGAGGGCGATCGCAATCTGGCTCCCAGTTTTGTGAATGAAGATGGCGTCGA	C	A	A	G	A	G	C	C	A	A	T	G	T	T	T	A	G	A	T	G	G	A	T	G	A	G	A	T	T	C	T	C	A	G	A	T	C	T	G	A	G	C	A	C	G	T	G	G
GQ413969.1	CAAGAGCCAATGTTTAGATGGATGAGATTCTCAGATCTGAGCACGTGGGAGGGCGATCGCAATCTGGCTCCCAGTTTTGTGAATGAAGATGGCGTCGA	C	A	A	G	A	G	C	C	A	A	T	G	T	T	T	A	G	A	T	G	G	A	T	G	A	G	A	T	T	C	T	C	A	G	A	T	C	T	G	A	G	C	A	C	G	T	G	G
AB447442.1	CAAGAGCCAATGTTTAGATGGATGAGATTCTCAGATCTGAGCACGTGGGAGGGCGATCGCAATCTGGCTCCCAGTTTTGTGAATGAAGATGGCGTCGA	C	A	A	G	A	G	C	C	A	A	T	G	T	T	T	A	G	A	T	G	G	A	T	G	A	G	A	T	T	C	T	C	A	G	A	T	C	T	G	A	G	C	A	C	G	T	G	G
	C	498	0	0	0	0	0	212	500	1	0	1	0	0	2	387	0	0	0	0	0	0	0	1	0	0	0	0	0	0	499	0	500	0	0	0	10	472	0	0	0	0	496	0	500	0	1	0	0
	A	0	498	487	1	499	41	0	0	482	495	0	0	0	0	0	500	0	374	0	0	0	500	0	0	500	0	214	0	0	0	0	0	486	0	500	0	0	0	233	500	0	0	500	0	237	0	0	0
	G	0	0	13	499	1	459	9	0	2	0	0	500	0	0	0	0	500	126	0	500	500	0	0	500	0	500	286	0	0	0	0	0	14	500	0	0	0	0	267	0	500	0	0	0	263	0	500	500
	T	0	0	0	0	0	0	279	0	15	5	499	0	500	498	113	0	0	0	500	0	0	0	499	0	0	0	0	500	500	1	500	0	0	0	0	490	28	500	0	0	0	4	0	0	0	499	0	0
		C	A	R	G	A	R	B	C	N	A	T	G	T	T	Y	A	G	R	T	G	G	A	T	G	A	G																				T	G	G
		primer CoG2f																																													probe Ring2
[truncated: 50 more columns]

## Sheet: alignment rotavirus
KF371978.1	---ACCATCTACATGACCCTCTATGAGCACAATAGTTAAAAGCTAACACTGTCAAAAACCTAAATGGCTATAGGGGCGTTATGTGACC-	-	-	-	A	C	C	A	T	C	T	A	C	A	T	G	A	C	C	C	T	C	T	A	T	G	A	G	C	A	C	A	A	T	A	G	T	T	A	A	A	A	G	C	T	A	A	C	A
JN869272.1	---ACCATCTACATGACCCTCTATGAGCACAATAGTTAAAAGCTAACACTGTCAAAAACCTAAATGG----------------------	-	-	-	A	C	C	A	T	C	T	A	C	A	T	G	A	C	C	C	T	C	T	A	T	G	A	G	C	A	C	A	A	T	A	G	T	T	A	A	A	A	G	C	T	A	A	C	A
JN869273.1	---ACCATCTACATGACCCTCTATGAGCACAATAGTTAAAAGCTAACACTGTCAAAAACCTAAATGG----------------------	-	-	-	A	C	C	A	T	C	T	A	C	A	T	G	A	C	C	C	T	C	T	A	T	G	A	G	C	A	C	A	A	T	A	G	T	T	A	A	A	A	G	C	T	A	A	C	A
JX946165.1	ACCATCTACACGTAA--CCCTCTATGAGCAAATAGTTAAAAGCTAACACTGTCAAAAACCTAAATGGCTATAGGGGCGTTATGTGACC-	A	C	C	A	T	C	T	A	C	A	C	G	T	A	A	-	-	C	C	C	T	C	T	A	T	G	A	G	C	A	A	A	T	A	G	T	T	A	A	A	A	G	C	T	A	A	C	A
JX307624.1	ACCATCTTCACGTAGCCTCTTATGAGCCACAATAGTTAAAAGCTAACACTGTCAAAAACCTAAATGGCTATAGGGGCGTTATGTGACC-	A	C	C	A	T	C	T	T	C	A	C	G	T	A	G	C	C	T	C	T	T	A	T	G	A	G	C	C	A	C	A	A	T	A	G	T	T	A	A	A	A	G	C	T	A	A	C	A
JX307626.1	ACCATCTTCACGTAGCCTCTTATGAGCCACAATAGTTAAAAGCTAACACTGTCAAAAACCTAAATGGCTATAGGGGCGTTAT-------	A	C	C	A	T	C	T	T	C	A	C	G	T	A	G	C	C	T	C	T	T	A	T	G	A	G	C	C	A	C	A	A	T	A	G	T	T	A	A	A	A	G	C	T	A	A	C	A
JX307625.1	ACCATCTTCACGTAGCCTCTTATGAGCCACAATAGTTAAAAGCTAACACTGTCAAAAACCTAAATGGCTATAGGGGCGTTAT-------	A	C	C	A	T	C	T	T	C	A	C	G	T	A	G	C	C	T	C	T	T	A	T	G	A	G	C	C	A	C	A	A	T	A	G	T	T	A	A	A	A	G	C	T	A	A	C	A
JQ863317.1	---CATCTTCACGTAACTCTCTATGAGCACAACAGTTAAAAGCTAACACTGTCAAAAACCTAAATGGCTATAGGGGCGTTATGTGACC-	-	-	-	C	A	T	C	T	T	C	A	C	G	T	A	A	C	T	C	T	C	T	A	T	G	A	G	C	A	C	A	A	C	A	G	T	T	A	A	A	A	G	C	T	A	A	C	A
X81425.1	---CATCTTCACGTAACTCTCTATGAGCACAACAGTTAAAAGCTAACACTGTCAAAAACCTAAATGGCTATAGGGGCGTTATGTGACC-	-	-	-	C	A	T	C	T	T	C	A	C	G	T	A	A	C	T	C	T	C	T	A	T	G	A	G	C	A	C	A	A	C	A	G	T	T	A	A	A	A	G	C	T	A	A	C	A
KP170858.1	-ACCATCTTCATGTAACCCTCTATGAGCACAATAGTTAAAAGCTAACACTGTCAAAAACCTAAAT------------------------	-	A	C	C	A	T	C	T	T	C	A	T	G	T	A	A	C	C	C	T	C	T	A	T	G	A	G	C	A	C	A	A	T	A	G	T	T	A	A	A	A	G	C	T	A	A	C	A
KP170856.1	-ACCATCTTCATGTAACCCTCTATGAGCACAATAGTTAAAAGCTAACACTGTCAAAAACCTAAAT------------------------	-	A	C	C	A	T	C	T	T	C	A	T	G	T	A	A	C	C	C	T	C	T	A	T	G	A	G	C	A	C	A	A	T	A	G	T	T	A	A	A	A	G	C	T	A	A	C	A
KP170855.1	-ACCATCTTCATGTAACCCTCTATGAGCACAATAGTTAAAAGCTAACACTGTCAAAAACCTAAAT------------------------	-	A	C	C	A	T	C	T	T	C	A	T	G	T	A	A	C	C	C	T	C	T	A	T	G	A	G	C	A	C	A	A	T	A	G	T	T	A	A	A	A	G	C	T	A	A	C	A
LC105596.1	-ACCATCTTCACGTAGCCCTCTATGAGCACAATAGTTAAAAGCTAACACTGTCAAAAACCTAAATG-----------------------	-	A	C	C	A	T	C	T	T	C	A	C	G	T	A	G	C	C	C	T	C	T	A	T	G	A	G	C	A	C	A	A	T	A	G	T	T	A	A	A	A	G	C	T	A	A	C	A
LC105585.1	-ACCATCTTCACGTAGCCCTCTATGAGCACAATAGTTAAAAGCTAACACTGTCAAAAACCTAAATG-----------------------	-	A	C	C	A	T	C	T	T	C	A	C	G	T	A	G	C	C	C	T	C	T	A	T	G	A	G	C	A	C	A	A	T	A	G	T	T	A	A	A	A	G	C	T	A	A	C	A
KX171479.1	-ACCATCTTCACGTAACCCTCTATGAGCACAATAGTTAAAAGCTAACACTATCAAAAACC-----------------------------	-	A	C	C	A	T	C	T	T	C	A	C	G	T	A	A	C	C	C	T	C	T	A	T	G	A	G	C	A	C	A	A	T	A	G	T	T	A	A	A	A	G	C	T	A	A	C	A
LC066647.1	-ACCATCTTCACGTAACCCTCTATGAGCACAACAGTTAAAAGCTAACACTGTCAAAAACCTAAATGGCTATAGGGGCGTTATGTGAC--	-	A	C	C	A	T	C	T	T	C	A	C	G	T	A	A	C	C	C	T	C	T	A	T	G	A	G	C	A	C	A	A	C	A	G	T	T	A	A	A	A	G	C	T	A	A	C	A
LC105008.1	-ACCATCTTCACGTAACCCTCTATGAGCACAACAGTTAAAAGCTAACACTGTCAAAAACCTAAATGGCTATAGGGGCGTTA--------	-	A	C	C	A	T	C	T	T	C	A	C	G	T	A	A	C	C	C	T	C	T	A	T	G	A	G	C	A	C	A	A	C	A	G	T	T	A	A	A	A	G	C	T	A	A	C	A
LC103046.1	-ACCATCTTCACGTAACCCTCTATGAGCACAACAGTTAAAAGCTAACACTGTCAAAAACCTAAATGG----------------------	-	A	C	C	A	T	C	T	T	C	A	C	G	T	A	A	C	C	C	T	C	T	A	T	G	A	G	C	A	C	A	A	C	A	G	T	T	A	A	A	A	G	C	T	A	A	C	A
LC103024.1	-ACCATCTTCACGTAACCCTCTATGAGCACAACAGTTAAAAGCTAACACTGTCAAAAACCTAAATGG----------------------	-	A	C	C	A	T	C	T	T	C	A	C	G	T	A	A	C	C	C	T	C	T	A	T	G	A	G	C	A	C	A	A	C	A	G	T	T	A	A	A	A	G	C	T	A	A	C	A
LC103013.1	-ACCATCTTCACGTAACCCTCTATGAGCACAACAGTTAAAAGCTAACACTGTCAAAAACCTAAATGG----------------------	-	A	C	C	A	T	C	T	T	C	A	C	G	T	A	A	C	C	C	T	C	T	A	T	G	A	G	C	A	C	A	A	C	A	G	T	T	A	A	A	A	G	C	T	A	A	C	A
LC103002.1	-ACCATCTTCACGTAACCCTCTATGAGCACAACAGTTAAAAGCTAACACTGTCAAAAACCTAAATGG----------------------	-	A	C	C	A	T	C	T	T	C	A	C	G	T	A	A	C	C	C	T	C	T	A	T	G	A	G	C	A	C	A	A	C	A	G	T	T	A	A	A	A	G	C	T	A	A	C	A
LC102991.1	-ACCATCTTCACGTAACCCTCTATGAGCACAACAGTTAAAAGCTAACACTGTCAAAAACCTAAATGG----------------------	-	A	C	C	A	T	C	T	T	C	A	C	G	T	A	A	C	C	C	T	C	T	A	T	G	A	G	C	A	C	A	A	C	A	G	T	T	A	A	A	A	G	C	T	A	A	C	A
LC102980.1	-ACCATCTTCACGTAACCCTCTATGAGCACAACAGTTAAAAGCTAACACTGTCAAAAACCTAAATGG----------------------	-	A	C	C	A	T	C	T	T	C	A	C	G	T	A	A	C	C	C	T	C	T	A	T	G	A	G	C	A	C	A	A	C	A	G	T	T	A	A	A	A	G	C	T	A	A	C	A
LC102969.1	-ACCATCTTCACGTAACCCTCTATGAGCACAACAGTTAAAAGCTAACACTGTCAAAAACCTAAATGG----------------------	-	A	C	C	A	T	C	T	T	C	A	C	G	T	A	A	C	C	C	T	C	T	A	T	G	A	G	C	A	C	A	A	C	A	G	T	T	A	A	A	A	G	C	T	A	A	C	A
LC102958.1	-ACCATCTTCACGTAACCCTCTATGAGCACAACAGTTAAAAGCTAACACTGTCAAAAACCTAAATGG----------------------	-	A	C	C	A	T	C	T	T	C	A	C	G	T	A	A	C	C	C	T	C	T	A	T	G	A	G	C	A	C	A	A	C	A	G	T	T	A	A	A	A	G	C	T	A	A	C	A
LC102947.1	-ACCATCTTCACGTAACCCTCTATGAGCACAACAGTTAAAAGCTAACACTGTCAAAAACCTAAATGG----------------------	-	A	C	C	A	T	C	T	T	C	A	C	G	T	A	A	C	C	C	T	C	T	A	T	G	A	G	C	A	C	A	A	C	A	G	T	T	A	A	A	A	G	C	T	A	A	C	A
LC102936.1	-ACCATCTTCACGTAACCCTCTATGAGCACAACAGTTAAAAGCTAACACTGTCAAAAACCTAAATGG----------------------	-	A	C	C	A	T	C	T	T	C	A	C	G	T	A	A	C	C	C	T	C	T	A	T	G	A	G	C	A	C	A	A	C	A	G	T	T	A	A	A	A	G	C	T	A	A	C	A
LC102925.1	-ACCATCTTCACGTAACCCTCTATGAGCACAACAGTTAAAAGCTAACACTGTCAAAAACCTAAATGG----------------------	-	A	C	C	A	T	C	T	T	C	A	C	G	T	A	A	C	C	C	T	C	T	A	T	G	A	G	C	A	C	A	A	C	A	G	T	T	A	A	A	A	G	C	T	A	A	C	A
LC102914.1	-ACCATCTTCACGTAACCCTCTATGAGCACAACAGTTAAAAGCTAACACTGTCAAAAACCTAAATGG----------------------	-	A	C	C	A	T	C	T	T	C	A	C	G	T	A	A	C	C	C	T	C	T	A	T	G	A	G	C	A	C	A	A	C	A	G	T	T	A	A	A	A	G	C	T	A	A	C	A
LC102903.1	-ACCATCTTCACGTAACCCTCTATGAGCACAACAGTTAAAAGCTAACACTGTCAAAAACCTAAATGG----------------------	-	A	C	C	A	T	C	T	T	C	A	C	G	T	A	A	C	C	C	T	C	T	A	T	G	A	G	C	A	C	A	A	C	A	G	T	T	A	A	A	A	G	C	T	A	A	C	A
LC105431.1	-ACCATCTTCACGTAACCCTCTATGAGCACAACAGTTAAAAGCTAACACTGTCAAAAACCTAAATG-----------------------	-	A	C	C	A	T	C	T	T	C	A	C	G	T	A	A	C	C	C	T	C	T	A	T	G	A	G	C	A	C	A	A	C	A	G	T	T	A	A	A	A	G	C	T	A	A	C	A
LC105398.1	-ACCATCTTCACGTAACCCTCTATGAGCACAACAGTTAAAAGCTAACACTGTCAAAAACCTAAATG-----------------------	-	A	C	C	A	T	C	T	T	C	A	C	G	T	A	A	C	C	C	T	C	T	A	T	G	A	G	C	A	C	A	A	C	A	G	T	T	A	A	A	A	G	C	T	A	A	C	A
LC103035.1	-ACCATCTTCACGTAACCCTCTATGAGCACAACAGTTAAAAGCTAACACTGTCAAAAACCTAAATG-----------------------	-	A	C	C	A	T	C	T	T	C	A	C	G	T	A	A	C	C	C	T	C	T	A	T	G	A	G	C	A	C	A	A	C	A	G	T	T	A	A	A	A	G	C	T	A	A	C	A
LC102892.1	-ACCATCTTCACGTAACCCTCTATGAGCACAACAGTTAAAAGCTAACACTGTCAAAAACCTAAATG-----------------------	-	A	C	C	A	T	C	T	T	C	A	C	G	T	A	A	C	C	C	T	C	T	A	T	G	A	G	C	A	C	A	A	C	A	G	T	T	A	A	A	A	G	C	T	A	A	C	A
AB938296.1	-ACCATCTTCACGTAACCCTCTATGAGCACGATAGTTAAAAGCTAACACTGTCAAAAACCTAAATGGCTATAGGGGCGTTATGT-----	-	A	C	C	A	T	C	T	T	C	A	C	G	T	A	A	C	C	C	T	C	T	A	T	G	A	G	C	A	C	G	A	T	A	G	T	T	A	A	A	A	G	C	T	A	A	C	A
JF304934.1	-ACCATCTTCACGTAATCCTCTATGAGCACAATAGTTAAAAGCTAACACTGTCAAAAACCTAAATGGCTATAGGGGCGTTATGTGACC-	-	A	C	C	A	T	C	T	T	C	A	C	G	T	A	A	T	C	C	T	C	T	A	T	G	A	G	C	A	C	A	A	T	A	G	T	T	A	A	A	A	G	C	T	A	A	C	A
KX171476.1	---CATCTTCACGTAACCCTCTATGAGCACAATAGTTAAAAGCTAACACTGTCAAAAACC-----------------------------	-	-	-	C	A	T	C	T	T	C	A	C	G	T	A	A	C	C	C	T	C	T	A	T	G	A	G	C	A	C	A	A	T	A	G	T	T	A	A	A	A	G	C	T	A	A	C	A
KU361010.1	-ACCATCTTCACGTAACCCTCTATGAGCACAATAGTTAAAAGCTAACACTGTCAAAAACCTAAATGGCTA-------------------	-	A	C	C	A	T	C	T	T	C	A	C	G	T	A	A	C	C	C	T	C	T	A	T	G	A	G	C	A	C	A	A	T	A	G	T	T	A	A	A	A	G	C	T	A	A	C	A
KU361009.1	-ACCATCTTCACGTAACCCTCTATGAGCACAATAGTTAAAAGCTAACACTGTCAAAAACCTAAATGGCTA-------------------	-	A	C	C	A	T	C	T	T	C	A	C	G	T	A	A	C	C	C	T	C	T	A	T	G	A	G	C	A	C	A	A	T	A	G	T	T	A	A	A	A	G	C	T	A	A	C	A
LC074739.1	-ACCATCTTCACGTAACCCTCTATGAGCACAATAGTTAAAAGCTAACACTGTCAAAAACCTAAATGG----------------------	-	A	C	C	A	T	C	T	T	C	A	C	G	T	A	A	C	C	C	T	C	T	A	T	G	A	G	C	A	C	A	A	T	A	G	T	T	A	A	A	A	G	C	T	A	A	C	A
LC105160.1	-ACCATCTTCACGTAACCCTCTATGAGCACAATAGTTAAAAGCTAACACTGTCAAAAACCTAAATG-----------------------	-	A	C	C	A	T	C	T	T	C	A	C	G	T	A	A	C	C	C	T	C	T	A	T	G	A	G	C	A	C	A	A	T	A	G	T	T	A	A	A	A	G	C	T	A	A	C	A
LC105149.1	-ACCATCTTCACGTAACCCTCTATGAGCACAATAGTTAAAAGCTAACACTGTCAAAAACCTAAATG-----------------------	-	A	C	C	A	T	C	T	T	C	A	C	G	T	A	A	C	C	C	T	C	T	A	T	G	A	G	C	A	C	A	A	T	A	G	T	T	A	A	A	A	G	C	T	A	A	C	A
LC105138.1	-ACCATCTTCACGTAACCCTCTATGAGCACAATAGTTAAAAGCTAACACTGTCAAAAACCTAAATG-----------------------	-	A	C	C	A	T	C	T	T	C	A	C	G	T	A	A	C	C	C	T	C	T	A	T	G	A	G	C	A	C	A	A	T	A	G	T	T	A	A	A	A	G	C	T	A	A	C	A
LC105129.1	-ACCATCTTCACGTAACCCTCTATGAGCACAATAGTTAAAAGCTAACACTGTCAAAAACCTAAATG-----------------------	-	A	C	C	A	T	C	T	T	C	A	C	G	T	A	A	C	C	C	T	C	T	A	T	G	A	G	C	A	C	A	A	T	A	G	T	T	A	A	A	A	G	C	T	A	A	C	A
LC105107.1	-ACCATCTTCACGTAACCCTCTATGAGCACAATAGTTAAAAGCTAACACTGTCAAAAACCTAAATG-----------------------	-	A	C	C	A	T	C	T	T	C	A	C	G	T	A	A	C	C	C	T	C	T	A	T	G	A	G	C	A	C	A	A	T	A	G	T	T	A	A	A	A	G	C	T	A	A	C	A
LC105085.1	-ACCATCTTCACGTAACCCTCTATGAGCACAATAGTTAAAAGCTAACACTGTCAAAAACCTAAATG-----------------------	-	A	C	C	A	T	C	T	T	C	A	C	G	T	A	A	C	C	C	T	C	T	A	T	G	A	G	C	A	C	A	A	T	A	G	T	T	A	A	A	A	G	C	T	A	A	C	A
LC105074.1	-ACCATCTTCACGTAACCCTCTATGAGCACAATAGTTAAAAGCTAACACTGTCAAAAACCTAAATG-----------------------	-	A	C	C	A	T	C	T	T	C	A	C	G	T	A	A	C	C	C	T	C	T	A	T	G	A	G	C	A	C	A	A	T	A	G	T	T	A	A	A	A	G	C	T	A	A	C	A
LC105289.1	-ACCATCTTCACGTAACCCTCTATGAGCACAATAGTTAAAAGCTAACACTGTCAAAAACCTAAATG-----------------------	-	A	C	C	A	T	C	T	T	C	A	C	G	T	A	A	C	C	C	T	C	T	A	T	G	A	G	C	A	C	A	A	T	A	G	T	T	A	A	A	A	G	C	T	A	A	C	A
LC105253.1	-ACCATCTTCACGTAACCCTCTATGAGCACAATAGTTAAAAGCTAACACTGTCAAAAACCTAAATG-----------------------	-	A	C	C	A	T	C	T	T	C	A	C	G	T	A	A	C	C	C	T	C	T	A	T	G	A	G	C	A	C	A	A	T	A	G	T	T	A	A	A	A	G	C	T	A	A	C	A
LC105233.1	-ACCATCTTCACGTAACCCTCTATGAGCACAATAGTTAAAAGCTAACACTGTCAAAAACCTAAATG-----------------------	-	A	C	C	A	T	C	T	T	C	A	C	G	T	A	A	C	C	C	T	C	T	A	T	G	A	G	C	A	C	A	A	T	A	G	T	T	A	A	A	A	G	C	T	A	A	C	A
LC105171.1	-ACCATCTTCACGTAACCCTCTATGAGCACAATAGTTAAAAGCTAACACTGTCAAAAACCTAAATG-----------------------	-	A	C	C	A	T	C	T	T	C	A	C	G	T	A	A	C	C	C	T	C	T	A	T	G	A	G	C	A	C	A	A	T	A	G	T	T	A	A	A	A	G	C	T	A	A	C	A
LC174971.1	-ACCATCTTCACGTAACCCTCTATGAGCACAATAGTTAAAAGCTAACACTGTCAAAAACCTAAATG-----------------------	-	A	C	C	A	T	C	T	T	C	A	C	G	T	A	A	C	C	C	T	C	T	A	T	G	A	G	C	A	C	A	A	T	A	G	T	T	A	A	A	A	G	C	T	A	A	C	A
LC105574.1	-ACCATCTTCACGTAACCCTCTATGAGCACAATAGTTAAAAGCTAACACTGTCAAAAACCTAAATG-----------------------	-	A	C	C	A	T	C	T	T	C	A	C	G	T	A	A	C	C	C	T	C	T	A	T	G	A	G	C	A	C	A	A	T	A	G	T	T	A	A	A	A	G	C	T	A	A	C	A
LC105563.1	-ACCATCTTCACGTAACCCTCTATGAGCACAATAGTTAAAAGCTAACACTGTCAAAAACCTAAATG-----------------------	-	A	C	C	A	T	C	T	T	C	A	C	G	T	A	A	C	C	C	T	C	T	A	T	G	A	G	C	A	C	A	A	T	A	G	T	T	A	A	A	A	G	C	T	A	A	C	A
LC105552.1	-ACCATCTTCACGTAACCCTCTATGAGCACAATAGTTAAAAGCTAACACTGTCAAAAACCTAAATG-----------------------	-	A	C	C	A	T	C	T	T	C	A	C	G	T	A	A	C	C	C	T	C	T	A	T	G	A	G	C	A	C	A	A	T	A	G	T	T	A	A	A	A	G	C	T	A	A	C	A
LC105541.1	-ACCATCTTCACGTAACCCTCTATGAGCACAATAGTTAAAAGCTAACACTGTCAAAAACCTAAATG-----------------------	-	A	C	C	A	T	C	T	T	C	A	C	G	T	A	A	C	C	C	T	C	T	A	T	G	A	G	C	A	C	A	A	T	A	G	T	T	A	A	A	A	G	C	T	A	A	C	A
LC066188.1	-ACCATCTTCACGTAACCCTCTATGAGCACAATAGTTAAAAGCTAACACTGTCAAAAACCTAAATG-----------------------	-	A	C	C	A	T	C	T	T	C	A	C	G	T	A	A	C	C	C	T	C	T	A	T	G	A	G	C	A	C	A	A	T	A	G	T	T	A	A	A	A	G	C	T	A	A	C	A
LC066177.1	-ACCATCTTCACGTAACCCTCTATGAGCACAATAGTTAAAAGCTAACACTGTCAAAAACCTAAATG-----------------------	-	A	C	C	A	T	C	T	T	C	A	C	G	T	A	A	C	C	C	T	C	T	A	T	G	A	G	C	A	C	A	A	T	A	G	T	T	A	A	A	A	G	C	T	A	A	C	A
LC066166.1	-ACCATCTTCACGTAACCCTCTATGAGCACAATAGTTAAAAGCTAACACTGTCAAAAACCTAAATG-----------------------	-	A	C	C	A	T	C	T	T	C	A	C	G	T	A	A	C	C	C	T	C	T	A	T	G	A	G	C	A	C	A	A	T	A	G	T	T	A	A	A	A	G	C	T	A	A	C	A
LC066155.1	-ACCATCTTCACGTAACCCTCTATGAGCACAATAGTTAAAAGCTAACACTGTCAAAAACCTAAATG-----------------------	-	A	C	C	A	T	C	T	T	C	A	C	G	T	A	A	C	C	C	T	C	T	A	T	G	A	G	C	A	C	A	A	T	A	G	T	T	A	A	A	A	G	C	T	A	A	C	A
AB733138.2	-ACCATCTTCACGTAACCCTCTATGAGCACAATAGTTAAAAGCTAACACTGTCAAAAACCTAAATG-----------------------	-	A	C	C	A	T	C	T	T	C	A	C	G	T	A	A	C	C	C	T	C	T	A	T	G	A	G	C	A	C	A	A	T	A	G	T	T	A	A	A	A	G	C	T	A	A	C	A
LC065025.1	-ACCATCTTCACGTAACCCTCTATGAGCACAATAGTTAAAAGCTAACACTGTCAAAAACCTAAATG-----------------------	-	A	C	C	A	T	C	T	T	C	A	C	G	T	A	A	C	C	C	T	C	T	A	T	G	A	G	C	A	C	A	A	T	A	G	T	T	A	A	A	A	G	C	T	A	A	C	A
LC026111.1	-ACCATCTTCACGTAACCCTCTATGAGCACAATAGTTAAAAGCTAACACTGTCAAAAACCTAAATG-----------------------	-	A	C	C	A	T	C	T	T	C	A	C	G	T	A	A	C	C	C	T	C	T	A	T	G	A	G	C	A	C	A	A	T	A	G	T	T	A	A	A	A	G	C	T	A	A	C	A
KJ820877.1	-ACCATCTTCACGTAACCCTCTATGAGCACAATAGTTAAAAGCTAACACTGTCAAAAACCTAAATG-----------------------	-	A	C	C	A	T	C	T	T	C	A	C	G	T	A	A	C	C	C	T	C	T	A	T	G	A	G	C	A	C	A	A	T	A	G	T	T	A	A	A	A	G	C	T	A	A	C	A
KJ820844.1	-ACCATCTTCACGTAACCCTCTATGAGCACAATAGTTAAAAGCTAACACTGTCAAAAACCTAAATG-----------------------	-	A	C	C	A	T	C	T	T	C	A	C	G	T	A	A	C	C	C	T	C	T	A	T	G	A	G	C	A	C	A	A	T	A	G	T	T	A	A	A	A	G	C	T	A	A	C	A
GQ414548.1	-ACCATCTTCACGTAACCCTCTATGAGCACAATAGTTAAAAGCTAACACTGTCAAAAACCTAAATG-----------------------	-	A	C	C	A	T	C	T	T	C	A	C	G	T	A	A	C	C	C	T	C	T	A	T	G	A	G	C	A	C	A	A	T	A	G	T	T	A	A	A	A	G	C	T	A	A	C	A
KP170857.1	-ACCATCTTCACGTAACCCTCTATGAGCACAATAGTTAAAAGCTAACACTGTCAAAAACCTAAAT------------------------	-	A	C	C	A	T	C	T	T	C	A	C	G	T	A	A	C	C	C	T	C	T	A	T	G	A	G	C	A	C	A	A	T	A	G	T	T	A	A	A	A	G	C	T	A	A	C	A
KP170853.1	-ACCATCTTCACGTAACCCTCTATGAGCACAATAGTTAAAAGCTAACACTGTCAAAAACCTAAAT------------------------	-	A	C	C	A	T	C	T	T	C	A	C	G	T	A	A	C	C	C	T	C	T	A	T	G	A	G	C	A	C	A	A	T	A	G	T	T	A	A	A	A	G	C	T	A	A	C	A
KP170852.1	-ACCATCTTCACGTAACCCTCTATGAGCACAATAGTTAAAAGCTAACACTGTCAAAAACCTAAAT------------------------	-	A	C	C	A	T	C	T	T	C	A	C	G	T	A	A	C	C	C	T	C	T	A	T	G	A	G	C	A	C	A	A	T	A	G	T	T	A	A	A	A	G	C	T	A	A	C	A
KP170851.1	-ACCATCTTCACGTAACCCTCTATGAGCACAATAGTTAAAAGCTAACACTGTCAAAAACCTAAAT------------------------	-	A	C	C	A	T	C	T	T	C	A	C	G	T	A	A	C	C	C	T	C	T	A	T	G	A	G	C	A	C	A	A	T	A	G	T	T	A	A	A	A	G	C	T	A	A	C	A
KX171485.1	-ACCATCTTCACGTAACCCTCTATGAGCACAATAGTTAAAAGCTAACACTGTCAAAAACC-----------------------------	-	A	C	C	A	T	C	T	T	C	A	C	G	T	A	A	C	C	C	T	C	T	A	T	G	A	G	C	A	C	A	A	T	A	G	T	T	A	A	A	A	G	C	T	A	A	C	A
KX171484.1	-ACCATCTTCACGTAACCCTCTATGAGCACAATAGTTAAAAGCTAACACTGTCAAAAACC-----------------------------	-	A	C	C	A	T	C	T	T	C	A	C	G	T	A	A	C	C	C	T	C	T	A	T	G	A	G	C	A	C	A	A	T	A	G	T	T	A	A	A	A	G	C	T	A	A	C	A
KX171483.1	-ACCATCTTCACGTAACCCTCTATGAGCACAATAGTTAAAAGCTAACACTGTCAAAAACC-----------------------------	-	A	C	C	A	T	C	T	T	C	A	C	G	T	A	A	C	C	C	T	C	T	A	T	G	A	G	C	A	C	A	A	T	A	G	T	T	A	A	A	A	G	C	T	A	A	C	A
KX171482.1	-ACCATCTTCACGTAACCCTCTATGAGCACAATAGTTAAAAGCTAACACTGTCAAAAACC-----------------------------	-	A	C	C	A	T	C	T	T	C	A	C	G	T	A	A	C	C	C	T	C	T	A	T	G	A	G	C	A	C	A	A	T	A	G	T	T	A	A	A	A	G	C	T	A	A	C	A
KX171481.1	-ACCATCTTCACGTAACCCTCTATGAGCACAATAGTTAAAAGCTAACACTGTCAAAAACC-----------------------------	-	A	C	C	A	T	C	T	T	C	A	C	G	T	A	A	C	C	C	T	C	T	A	T	G	A	G	C	A	C	A	A	T	A	G	T	T	A	A	A	A	G	C	T	A	A	C	A
KX171480.1	-ACCATCTTCACGTAACCCTCTATGAGCACAATAGTTAAAAGCTAACACTGTCAAAAACC-----------------------------	-	A	C	C	A	T	C	T	T	C	A	C	G	T	A	A	C	C	C	T	C	T	A	T	G	A	G	C	A	C	A	A	T	A	G	T	T	A	A	A	A	G	C	T	A	A	C	A
KX171478.1	-ACCATCTTCACGTAACCCTCTATGAGCACAATAGTTAAAAGCTAACACTGTCAAAAACC-----------------------------	-	A	C	C	A	T	C	T	T	C	A	C	G	T	A	A	C	C	C	T	C	T	A	T	G	A	G	C	A	C	A	A	T	A	G	T	T	A	A	A	A	G	C	T	A	A	C	A
KX171477.1	-ACCATCTTCACGTAACCCTCTATGAGCACAATAGTTAAAAGCTAACACTGTCAAAAACC-----------------------------	-	A	C	C	A	T	C	T	T	C	A	C	G	T	A	A	C	C	C	T	C	T	A	T	G	A	G	C	A	C	A	A	T	A	G	T	T	A	A	A	A	G	C	T	A	A	C	A
KX171475.1	-ACCATCTTCACGTAACCCTCTATGAGCACAATAGTTAAAAGCTAACACTGTCAAAAACC-----------------------------	-	A	C	C	A	T	C	T	T	C	A	C	G	T	A	A	C	C	C	T	C	T	A	T	G	A	G	C	A	C	A	A	T	A	G	T	T	A	A	A	A	G	C	T	A	A	C	A
KX171474.1	-ACCATCTTCACGTAACCCTCTATGAGCACAATAGTTAAAAGCTAACACTGTCAAAAACC-----------------------------	-	A	C	C	A	T	C	T	T	C	A	C	G	T	A	A	C	C	C	T	C	T	A	T	G	A	G	C	A	C	A	A	T	A	G	T	T	A	A	A	A	G	C	T	A	A	C	A
LC002031.1	-ACCATCTTCACGTAACCCTCTATGAGCACAATAGTTAAAAGCTAACACTGTCAAAAAC------------------------------	-	A	C	C	A	T	C	T	T	C	A	C	G	T	A	A	C	C	C	T	C	T	A	T	G	A	G	C	A	C	A	A	T	A	G	T	T	A	A	A	A	G	C	T	A	A	C	A
LC002029.1	-ACCATCTTCACGTAACCCTCTATGAGCACAATAGTTAAAAGCTAACACTGTCAAAAAC------------------------------	-	A	C	C	A	T	C	T	T	C	A	C	G	T	A	A	C	C	C	T	C	T	A	T	G	A	G	C	A	C	A	A	T	A	G	T	T	A	A	A	A	G	C	T	A	A	C	A
LC002027.1	-ACCATCTTCACGTAACCCTCTATGAGCACAATAGTTAAAAGCTAACACTGTCAAAAAC------------------------------	-	A	C	C	A	T	C	T	T	C	A	C	G	T	A	A	C	C	C	T	C	T	A	T	G	A	G	C	A	C	A	A	T	A	G	T	T	A	A	A	A	G	C	T	A	A	C	A
JN706625.1	-ACCATCTTCACGTAACCCTCTATGAGCACAATAGTTAAAAGCTAACACTGTCAAA---------------------------------	-	A	C	C	A	T	C	T	T	C	A	C	G	T	A	A	C	C	C	T	C	T	A	T	G	A	G	C	A	C	A	A	T	A	G	T	T	A	A	A	A	G	C	T	A	A	C	A
JN706624.1	-ACCATCTTCACGTAACCCTCTATGAGCACAATAGTTAAAAGCTAACACTGTCAAA---------------------------------	-	A	C	C	A	T	C	T	T	C	A	C	G	T	A	A	C	C	C	T	C	T	A	T	G	A	G	C	A	C	A	A	T	A	G	T	T	A	A	A	A	G	C	T	A	A	C	A
JN706623.1	-ACCATCTTCACGTAACCCTCTATGAGCACAATAGTTAAAAGCTAACACTGTCAAA---------------------------------	-	A	C	C	A	T	C	T	T	C	A	C	G	T	A	A	C	C	C	T	C	T	A	T	G	A	G	C	A	C	A	A	T	A	G	T	T	A	A	A	A	G	C	T	A	A	C	A
JN706622.1	-ACCATCTTCACGTAACCCTCTATGAGCACAATAGTTAAAAGCTAACACTGTCAAA---------------------------------	-	A	C	C	A	T	C	T	T	C	A	C	G	T	A	A	C	C	C	T	C	T	A	T	G	A	G	C	A	C	A	A	T	A	G	T	T	A	A	A	A	G	C	T	A	A	C	A
LC105190.1	-ACCATCTTCACGTAACCCTCTATGAGCACAATAGTTAAAAGCTAACACTGTCA-----------------------------------	-	A	C	C	A	T	C	T	T	C	A	C	G	T	A	A	C	C	C	T	C	T	A	T	G	A	G	C	A	C	A	A	T	A	G	T	T	A	A	A	A	G	C	T	A	A	C	A
LC066669.1	-ACCATCTTCACGTAACCCTCTATGAGCACAACAGTTAAAAGCTAACACTGTCAAAAACCTAAATGGCTATAGGGGCGTTATGTGACC-	-	A	C	C	A	T	C	T	T	C	A	C	G	T	A	A	C	C	C	T	C	T	A	T	G	A	G	C	A	C	A	A	C	A	G	T	T	A	A	A	A	G	C	T	A	A	C	A
LC066658.1	-ACCATCTTCACGTAACCCTCTATGAGCACAACAGTTAAAAGCTAACACTGTCAAAAACCTAAATGGCTATAGGGGCGTTATGTGACC-	-	A	C	C	A	T	C	T	T	C	A	C	G	T	A	A	C	C	C	T	C	T	A	T	G	A	G	C	A	C	A	A	C	A	G	T	T	A	A	A	A	G	C	T	A	A	C	A
LC227906.1	-ACCATCTTCACGTAGCCCTCTATGAGCACAATAGTTAAAAGCTAACACTGTCAAAAACCTAAATGGCTATAGGGGCGTTATGTGACC-	-	A	C	C	A	T	C	T	T	C	A	C	G	T	A	G	C	C	C	T	C	T	A	T	G	A	G	C	A	C	A	A	T	A	G	T	T	A	A	A	A	G	C	T	A	A	C	A
KP007178.1	-ACCATCTTCACGTAGCCCTCTATGAGCACAATAGTTAAAAGCTAACACTGTCAAAAACCTAAATGGCTATAGGGGCGTTATGTGACC-	-	A	C	C	A	T	C	T	T	C	A	C	G	T	A	G	C	C	C	T	C	T	A	T	G	A	G	C	A	C	A	A	T	A	G	T	T	A	A	A	A	G	C	T	A	A	C	A
KP007156.1	-ACCATCTTCACGTAGCCCTCTATGAGCACAATAGTTAAAAGCTAACACTGTCAAAAACCTAAATGGCTATAGGGGCGTTATGTGACC-	-	A	C	C	A	T	C	T	T	C	A	C	G	T	A	G	C	C	C	T	C	T	A	T	G	A	G	C	A	C	A	A	T	A	G	T	T	A	A	A	A	G	C	T	A	A	C	A
JX307623.1	-ACCATCTTCACGTAGCCCTCTATGAGCACAATAGTTAAAAGCTAACACTGTCAAAAACCTAAATGGCTATAGGGGCGTTATGTGACC-	-	A	C	C	A	T	C	T	T	C	A	C	G	T	A	G	C	C	C	T	C	T	A	T	G	A	G	C	A	C	A	A	T	A	G	T	T	A	A	A	A	G	C	T	A	A	C	A
JX416216.1	-ACCATCTTCATGTAACCCTCTATGAGCACAATAGTTAAAAGCTAACACTGTCAAAAACCTAAATGGCTATAGGGGCGTTATGTGACC-	-	A	C	C	A	T	C	T	T	C	A	T	G	T	A	A	C	C	C	T	C	T	A	T	G	A	G	C	A	C	A	A	T	A	G	T	T	A	A	A	A	G	C	T	A	A	C	A
LC086799.1	-ACCATCTTCACGTAACCCTCTATGAGCACAATAGTTAAAAGCTAACACTGTCAAAAACCTAAATGGCTATAGGGGCGTTATGTAACC-	-	A	C	C	A	T	C	T	T	C	A	C	G	T	A	A	C	C	C	T	C	T	A	T	G	A	G	C	A	C	A	A	T	A	G	T	T	A	A	A	A	G	C	T	A	A	C	A
AB938295.1	-ACCATCTTCACGTAACCCTCTATGAGCACAATAGTTAAAAGCTAACACTGTCAAAAACCTAAATGGCTATAGGGGCGTTATGT-----	-	A	C	C	A	T	C	T	T	C	A	C	G	T	A	A	C	C	C	T	C	T	A	T	G	A	G	C	A	C	A	A	T	A	G	T	T	A	A	A	A	G	C	T	A	A	C	A
AB938293.1	-ACCATCTTCACGTAACCCTCTATGAGCACAATAGTTAAAAGCTAACACTGTCAAAAACCTAAATGGCTATAGGGGCGTTATGT-----	-	A	C	C	A	T	C	T	T	C	A	C	G	T	A	A	C	C	C	T	C	T	A	T	G	A	G	C	A	C	A	A	T	A	G	T	T	A	A	A	A	G	C	T	A	A	C	A
LC105030.1	-ACCATCTTCACGTAACCCTCTATGAGCACAATAGTTAAAAGCTAACACTGTCAAAAACCTAAATGGCTATAGGGGCGTTA--------	-	A	C	C	A	T	C	T	T	C	A	C	G	T	A	A	C	C	C	T	C	T	A	T	G	A	G	C	A	C	A	A	T	A	G	T	T	A	A	A	A	G	C	T	A	A	C	A
LC086810.1	-ACCATCTTCACGTAACCCTCTATGAGCACAATAGTTAAAAGCTAACACTGTCAAAAACCTAAATGGCTATAGGGGCGTTATGTG----	-	A	C	C	A	T	C	T	T	C	A	C	G	T	A	A	C	C	C	T	C	T	A	T	G	A	G	C	A	C	A	A	T	A	G	T	T	A	A	A	A	G	C	T	A	A	C	A
LC227909.1	-ACCATCTTCACGTAACCCTCTATGAGCACAATAGTTAAAAGCTAACACTGTCAAAAACCTAAATGGCTATAGGGGCGTTATGTGACC-	-	A	C	C	A	T	C	T	T	C	A	C	G	T	A	A	C	C	C	T	C	T	A	T	G	A	G	C	A	C	A	A	T	A	G	T	T	A	A	A	A	G	C	T	A	A	C	A
LC227908.1	-ACCATCTTCACGTAACCCTCTATGAGCACAATAGTTAAAAGCTAACACTGTCAAAAACCTAAATGGCTATAGGGGCGTTATGTGACC-	-	A	C	C	A	T	C	T	T	C	A	C	G	T	A	A	C	C	C	T	C	T	A	T	G	A	G	C	A	C	A	A	T	A	G	T	T	A	A	A	A	G	C	T	A	A	C	A
LC227907.1	-ACCATCTTCACGTAACCCTCTATGAGCACAATAGTTAAAAGCTAACACTGTCAAAAACCTAAATGGCTATAGGGGCGTTATGTGACC-	-	A	C	C	A	T	C	T	T	C	A	C	G	T	A	A	C	C	C	T	C	T	A	T	G	A	G	C	A	C	A	A	T	A	G	T	T	A	A	A	A	G	C	T	A	A	C	A
LC227905.1	-ACCATCTTCACGTAACCCTCTATGAGCACAATAGTTAAAAGCTAACACTGTCAAAAACCTAAATGGCTATAGGGGCGTTATGTGACC-	-	A	C	C	A	T	C	T	T	C	A	C	G	T	A	A	C	C	C	T	C	T	A	T	G	A	G	C	A	C	A	A	T	A	G	T	T	A	A	A	A	G	C	T	A	A	C	A
LC227904.1	-ACCATCTTCACGTAACCCTCTATGAGCACAATAGTTAAAAGCTAACACTGTCAAAAACCTAAATGGCTATAGGGGCGTTATGTGACC-	-	A	C	C	A	T	C	T	T	C	A	C	G	T	A	A	C	C	C	T	C	T	A	T	G	A	G	C	A	C	A	A	T	A	G	T	T	A	A	A	A	G	C	T	A	A	C	A
LC227903.1	-ACCATCTTCACGTAACCCTCTATGAGCACAATAGTTAAAAGCTAACACTGTCAAAAACCTAAATGGCTATAGGGGCGTTATGTGACC-	-	A	C	C	A	T	C	T	T	C	A	C	G	T	A	A	C	C	C	T	C	T	A	T	G	A	G	C	A	C	A	A	T	A	G	T	T	A	A	A	A	G	C	T	A	A	C	A
LC227902.1	-ACCATCTTCACGTAACCCTCTATGAGCACAATAGTTAAAAGCTAACACTGTCAAAAACCTAAATGGCTATAGGGGCGTTATGTGACC-	-	A	C	C	A	T	C	T	T	C	A	C	G	T	A	A	C	C	C	T	C	T	A	T	G	A	G	C	A	C	A	A	T	A	G	T	T	A	A	A	A	G	C	T	A	A	C	A
LC227901.1	-ACCATCTTCACGTAACCCTCTATGAGCACAATAGTTAAAAGCTAACACTGTCAAAAACCTAAATGGCTATAGGGGCGTTATGTGACC-	-	A	C	C	A	T	C	T	T	C	A	C	G	T	A	A	C	C	C	T	C	T	A	T	G	A	G	C	A	C	A	A	T	A	G	T	T	A	A	A	A	G	C	T	A	A	C	A
LC227900.1	-ACCATCTTCACGTAACCCTCTATGAGCACAATAGTTAAAAGCTAACACTGTCAAAAACCTAAATGGCTATAGGGGCGTTATGTGACC-	-	A	C	C	A	T	C	T	T	C	A	C	G	T	A	A	C	C	C	T	C	T	A	T	G	A	G	C	A	C	A	A	T	A	G	T	T	A	A	A	A	G	C	T	A	A	C	A
LC227899.1	-ACCATCTTCACGTAACCCTCTATGAGCACAATAGTTAAAAGCTAACACTGTCAAAAACCTAAATGGCTATAGGGGCGTTATGTGACC-	-	A	C	C	A	T	C	T	T	C	A	C	G	T	A	A	C	C	C	T	C	T	A	T	G	A	G	C	A	C	A	A	T	A	G	T	T	A	A	A	A	G	C	T	A	A	C	A
KU248436.1	-ACCATCTTCACGTAACCCTCTATGAGCACAATAGTTAAAAGCTAACACTGTCAAAAACCTAAATGGCTATAGGGGCGTTATGTGACC-	-	A	C	C	A	T	C	T	T	C	A	C	G	T	A	A	C	C	C	T	C	T	A	T	G	A	G	C	A	C	A	A	T	A	G	T	T	A	A	A	A	G	C	T	A	A	C	A
KU356670.1	-ACCATCTTCACGTAACCCTCTATGAGCACAATAGTTAAAAGCTAACACTGTCAAAAACCTAAATGGCTATAGGGGCGTTATGTGACC-	-	A	C	C	A	T	C	T	T	C	A	C	G	T	A	A	C	C	C	T	C	T	A	T	G	A	G	C	A	C	A	A	T	A	G	T	T	A	A	A	A	G	C	T	A	A	C	A
KU356659.1	-ACCATCTTCACGTAACCCTCTATGAGCACAATAGTTAAAAGCTAACACTGTCAAAAACCTAAATGGCTATAGGGGCGTTATGTGACC-	-	A	C	C	A	T	C	T	T	C	A	C	G	T	A	A	C	C	C	T	C	T	A	T	G	A	G	C	A	C	A	A	T	A	G	T	T	A	A	A	A	G	C	T	A	A	C	A
KU356648.1	-ACCATCTTCACGTAACCCTCTATGAGCACAATAGTTAAAAGCTAACACTGTCAAAAACCTAAATGGCTATAGGGGCGTTATGTGACC-	-	A	C	C	A	T	C	T	T	C	A	C	G	T	A	A	C	C	C	T	C	T	A	T	G	A	G	C	A	C	A	A	T	A	G	T	T	A	A	A	A	G	C	T	A	A	C	A
KU356626.1	-ACCATCTTCACGTAACCCTCTATGAGCACAATAGTTAAAAGCTAACACTGTCAAAAACCTAAATGGCTATAGGGGCGTTATGTGACC-	-	A	C	C	A	T	C	T	T	C	A	C	G	T	A	A	C	C	C	T	C	T	A	T	G	A	G	C	A	C	A	A	T	A	G	T	T	A	A	A	A	G	C	T	A	A	C	A
KU356615.1	-ACCATCTTCACGTAACCCTCTATGAGCACAATAGTTAAAAGCTAACACTGTCAAAAACCTAAATGGCTATAGGGGCGTTATGTGACC-	-	A	C	C	A	T	C	T	T	C	A	C	G	T	A	A	C	C	C	T	C	T	A	T	G	A	G	C	A	C	A	A	T	A	G	T	T	A	A	A	A	G	C	T	A	A	C	A
KU356604.1	-ACCATCTTCACGTAACCCTCTATGAGCACAATAGTTAAAAGCTAACACTGTCAAAAACCTAAATGGCTATAGGGGCGTTATGTGACC-	-	A	C	C	A	T	C	T	T	C	A	C	G	T	A	A	C	C	C	T	C	T	A	T	G	A	G	C	A	C	A	A	T	A	G	T	T	A	A	A	A	G	C	T	A	A	C	A
KU356593.1	-ACCATCTTCACGTAACCCTCTATGAGCACAATAGTTAAAAGCTAACACTGTCAAAAACCTAAATGGCTATAGGGGCGTTATGTGACC-	-	A	C	C	A	T	C	T	T	C	A	C	G	T	A	A	C	C	C	T	C	T	A	T	G	A	G	C	A	C	A	A	T	A	G	T	T	A	A	A	A	G	C	T	A	A	C	A
KU356582.1	-ACCATCTTCACGTAACCCTCTATGAGCACAATAGTTAAAAGCTAACACTGTCAAAAACCTAAATGGCTATAGGGGCGTTATGTGACC-	-	A	C	C	A	T	C	T	T	C	A	C	G	T	A	A	C	C	C	T	C	T	A	T	G	A	G	C	A	C	A	A	T	A	G	T	T	A	A	A	A	G	C	T	A	A	C	A
KU248424.1	-ACCATCTTCACGTAACCCTCTATGAGCACAATAGTTAAAAGCTAACACTGTCAAAAACCTAAATGGCTATAGGGGCGTTATGTGACC-	-	A	C	C	A	T	C	T	T	C	A	C	G	T	A	A	C	C	C	T	C	T	A	T	G	A	G	C	A	C	A	A	T	A	G	T	T	A	A	A	A	G	C	T	A	A	C	A
KU248413.1	-ACCATCTTCACGTAACCCTCTATGAGCACAATAGTTAAAAGCTAACACTGTCAAAAACCTAAATGGCTATAGGGGCGTTATGTGACC-	-	A	C	C	A	T	C	T	T	C	A	C	G	T	A	A	C	C	C	T	C	T	A	T	G	A	G	C	A	C	A	A	T	A	G	T	T	A	A	A	A	G	C	T	A	A	C	A
KU248402.1	-ACCATCTTCACGTAACCCTCTATGAGCACAATAGTTAAAAGCTAACACTGTCAAAAACCTAAATGGCTATAGGGGCGTTATGTGACC-	-	A	C	C	A	T	C	T	T	C	A	C	G	T	A	A	C	C	C	T	C	T	A	T	G	A	G	C	A	C	A	A	T	A	G	T	T	A	A	A	A	G	C	T	A	A	C	A
KU248391.1	-ACCATCTTCACGTAACCCTCTATGAGCACAATAGTTAAAAGCTAACACTGTCAAAAACCTAAATGGCTATAGGGGCGTTATGTGACC-	-	A	C	C	A	T	C	T	T	C	A	C	G	T	A	A	C	C	C	T	C	T	A	T	G	A	G	C	A	C	A	A	T	A	G	T	T	A	A	A	A	G	C	T	A	A	C	A
KU248380.1	-ACCATCTTCACGTAACCCTCTATGAGCACAATAGTTAAAAGCTAACACTGTCAAAAACCTAAATGGCTATAGGGGCGTTATGTGACC-	-	A	C	C	A	T	C	T	T	C	A	C	G	T	A	A	C	C	C	T	C	T	A	T	G	A	G	C	A	C	A	A	T	A	G	T	T	A	A	A	A	G	C	T	A	A	C	A
KU199289.1	-ACCATCTTCACGTAACCCTCTATGAGCACAATAGTTAAAAGCTAACACTGTCAAAAACCTAAATGGCTATAGGGGCGTTATGTGACC-	-	A	C	C	A	T	C	T	T	C	A	C	G	T	A	A	C	C	C	T	C	T	A	T	G	A	G	C	A	C	A	A	T	A	G	T	T	A	A	A	A	G	C	T	A	A	C	A
KU199278.1	-ACCATCTTCACGTAACCCTCTATGAGCACAATAGTTAAAAGCTAACACTGTCAAAAACCTAAATGGCTATAGGGGCGTTATGTGACC-	-	A	C	C	A	T	C	T	T	C	A	C	G	T	A	A	C	C	C	T	C	T	A	T	G	A	G	C	A	C	A	A	T	A	G	T	T	A	A	A	A	G	C	T	A	A	C	A
KP007209.1	-ACCATCTTCACGTAACCCTCTATGAGCACAATAGTTAAAAGCTAACACTGTCAAAAACCTAAATGGCTATAGGGGCGTTATGTGACC-	-	A	C	C	A	T	C	T	T	C	A	C	G	T	A	A	C	C	C	T	C	T	A	T	G	A	G	C	A	C	A	A	T	A	G	T	T	A	A	A	A	G	C	T	A	A	C	A
KP007198.1	-ACCATCTTCACGTAACCCTCTATGAGCACAATAGTTAAAAGCTAACACTGTCAAAAACCTAAATGGCTATAGGGGCGTTATGTGACC-	-	A	C	C	A	T	C	T	T	C	A	C	G	T	A	A	C	C	C	T	C	T	A	T	G	A	G	C	A	C	A	A	T	A	G	T	T	A	A	A	A	G	C	T	A	A	C	A
KP007167.1	-ACCATCTTCACGTAACCCTCTATGAGCACAATAGTTAAAAGCTAACACTGTCAAAAACCTAAATGGCTATAGGGGCGTTATGTGACC-	-	A	C	C	A	T	C	T	T	C	A	C	G	T	A	A	C	C	C	T	C	T	A	T	G	A	G	C	A	C	A	A	T	A	G	T	T	A	A	A	A	G	C	T	A	A	C	A
LC086788.1	-ACCATCTTCACGTAACCCTCTATGAGCACAATAGTTAAAAGCTAACACTGTCAAAAACCTAAATGGCTATAGGGGCGTTATGTGACC-	-	A	C	C	A	T	C	T	T	C	A	C	G	T	A	A	C	C	C	T	C	T	A	T	G	A	G	C	A	C	A	A	T	A	G	T	T	A	A	A	A	G	C	T	A	A	C	A
LC086744.1	-ACCATCTTCACGTAACCCTCTATGAGCACAATAGTTAAAAGCTAACACTGTCAAAAACCTAAATGGCTATAGGGGCGTTATGTGACC-	-	A	C	C	A	T	C	T	T	C	A	C	G	T	A	A	C	C	C	T	C	T	A	T	G	A	G	C	A	C	A	A	T	A	G	T	T	A	A	A	A	G	C	T	A	A	C	A
LC086722.1	-ACCATCTTCACGTAACCCTCTATGAGCACAATAGTTAAAAGCTAACACTGTCAAAAACCTAAATGGCTATAGGGGCGTTATGTGACC-	-	A	C	C	A	T	C	T	T	C	A	C	G	T	A	A	C	C	C	T	C	T	A	T	G	A	G	C	A	C	A	A	T	A	G	T	T	A	A	A	A	G	C	T	A	A	C	A
JX416209.1	-ACCATCTTCACGTAACCCTCTATGAGCACAATAGTTAAAAGCTAACACTGTCAAAAACCTAAATGGCTATAGGGGCGTTATGTGACC-	-	A	C	C	A	T	C	T	T	C	A	C	G	T	A	A	C	C	C	T	C	T	A	T	G	A	G	C	A	C	A	A	T	A	G	T	T	A	A	A	A	G	C	T	A	A	C	A
JF304923.1	-ACCATCTTCACGTAACCCTCTATGAGCACAATAGTTAAAAGCTAACACTGTCAAAAACCTAAATGGCTATAGGGGCGTTATGTGACC-	-	A	C	C	A	T	C	T	T	C	A	C	G	T	A	A	C	C	C	T	C	T	A	T	G	A	G	C	A	C	A	A	T	A	G	T	T	A	A	A	A	G	C	T	A	A	C	A
HQ641370.1	-ACCATCTTCACGTAACCCTCTATGAGCACAATAGTTAAAAGCTAACACTGTCAAAAACCTAAATGGCTATAGGGGCGTTATGTGACC-	-	A	C	C	A	T	C	T	T	C	A	C	G	T	A	A	C	C	C	T	C	T	A	T	G	A	G	C	A	C	A	A	T	A	G	T	T	A	A	A	A	G	C	T	A	A	C	A
HQ641361.1	-ACCATCTTCACGTAACCCTCTATGAGCACAATAGTTAAAAGCTAACACTGTCAAAAACCTAAATGGCTATAGGGGCGTTATGTGACC-	-	A	C	C	A	T	C	T	T	C	A	C	G	T	A	A	C	C	C	T	C	T	A	T	G	A	G	C	A	C	A	A	T	A	G	T	T	A	A	A	A	G	C	T	A	A	C	A
AY787649.1	-ACCATCTTCACGTAACCCTCTATGAGCACAATAGTTAAAAGCTAACACTGTCAAAAACCTAAATGGCTATAGGGGCGTTATGTGACC-	-	A	C	C	A	T	C	T	T	C	A	C	G	T	A	A	C	C	C	T	C	T	A	T	G	A	G	C	A	C	A	A	T	A	G	T	T	A	A	A	A	G	C	T	A	A	C	A
AF506019.1	-ACCATCTTCACGTAACCCTCTATGAGCACAATAGTTAAAAGCTAACACTGTCAAAAACCTAAATGGCTATAGGGGCGTTATGTGACC-	-	A	C	C	A	T	C	T	T	C	A	C	G	T	A	A	C	C	C	T	C	T	A	T	G	A	G	C	A	C	A	A	T	A	G	T	T	A	A	A	A	G	C	T	A	A	C	A
X76645.1	-ACCATCTTCACGTAACCCTCTATGAGCACAATAGTTAAAAGCTAACACTGTCAAAAACCTAAATGGCTATAGGGGCGTTATGTGACC-	-	A	C	C	A	T	C	T	T	C	A	C	G	T	A	A	C	C	C	T	C	T	A	T	G	A	G	C	A	C	A	A	T	A	G	T	T	A	A	A	A	G	C	T	A	A	C	A
X81428.1	-ACCATCTTCACGTAACCCTCTATGAGCACAATAGTTAAAAGCTAACACTGTCAAAAACCTAAATGGCTATAGGGGCGTTATGTGACC-	-	A	C	C	A	T	C	T	T	C	A	C	G	T	A	A	C	C	C	T	C	T	A	T	G	A	G	C	A	C	A	A	T	A	G	T	T	A	A	A	A	G	C	T	A	A	C	A
KU356637.1	---CATCTTCACGTAACCCTCTATGAGCACAATAGTTAAAAGCTAACACTGTCAAAAACCTAAATGGCTATAGGGGCGTTATGTGACC-	-	-	-	C	A	T	C	T	T	C	A	C	G	T	A	A	C	C	C	T	C	T	A	T	G	A	G	C	A	C	A	A	T	A	G	T	T	A	A	A	A	G	C	T	A	A	C	A
LC086777.1	---CATCTTCACGTAACCCTCTATGAGCACAATAGTTAAAAGCTAACACTGTCAAAAACCTAAATGGCTATAGGGGCGTTATGTGACC-	-	-	-	C	A	T	C	T	T	C	A	C	G	T	A	A	C	C	C	T	C	T	A	T	G	A	G	C	A	C	A	A	T	A	G	T	T	A	A	A	A	G	C	T	A	A	C	A
KT936623.1	---CATCTTCACGTAACCCTCTATGAGCACAATAGTTAAAAGCTAACACTGTCAAAAACCTAAATGGCTATAGGGGCGTTATGT-----	-	-	-	C	A	T	C	T	T	C	A	C	G	T	A	A	C	C	C	T	C	T	A	T	G	A	G	C	A	C	A	A	T	A	G	T	T	A	A	A	A	G	C	T	A	A	C	A
X81433.1	-ACCATCTACACATGACCTTCTATGACGACAATAGTTAAAAGCTAACACTGTCAAAAACCTAAATGGCTATAGGGGCGTTATGTGACC-	-	A	C	C	A	T	C	T	A	C	A	C	A	T	G	A	C	C	T	T	C	T	A	T	G	A	C	G	A	C	A	A	T	A	G	T	T	A	A	A	A	G	C	T	A	A	C	A
LC119112.1	-ACCATCTTCACATGACCCTCTATGAGCACAACAGTTAAAAGCTAACACTGTCAAAAACCTAAATGGCTATAGGGGCGTTATGTGACC-	-	A	C	C	A	T	C	T	T	C	A	C	A	T	G	A	C	C	C	T	C	T	A	T	G	A	G	C	A	C	A	A	C	A	G	T	T	A	A	A	A	G	C	T	A	A	C	A
LC119101.1	-ACCATCTTCACATGACCCTCTATGAGCACAACAGTTAAAAGCTAACACTGTCAAAAACCTAAATGGCTATAGGGGCGTTATGTGAC--	-	A	C	C	A	T	C	T	T	C	A	C	A	T	G	A	C	C	C	T	C	T	A	T	G	A	G	C	A	C	A	A	C	A	G	T	T	A	A	A	A	G	C	T	A	A	C	A
JF421983.1	-ACCATCTCCACATGACCCTCTATGAGCACAATAGTTAAAAGCTAACACTGTCAAAAACCTAAATGGCTATAGGGGCGTTATGTGGCC-	-	A	C	C	A	T	C	T	C	C	A	C	A	T	G	A	C	C	C	T	C	T	A	T	G	A	G	C	A	C	A	A	T	A	G	T	T	A	A	A	A	G	C	T	A	A	C	A
KR262155.1	-ACCATCTACACATGACCCTCTATGAACACAATAGTTAAAAGCTAACACTGTCAAAAACCTAAATGGCTATAGGGGCGTTATGT-----	-	A	C	C	A	T	C	T	A	C	A	C	A	T	G	A	C	C	C	T	C	T	A	T	G	A	A	C	A	C	A	A	T	A	G	T	T	A	A	A	A	G	C	T	A	A	C	A
LC055555.1	-ACCATCTCCACATGACCCTCTATGAGCACAATAGTTAAAAGCTAACACTGTCAAAAACCTAAATGGCTATAGGGGCGTTACATGACC-	-	A	C	C	A	T	C	T	C	C	A	C	A	T	G	A	C	C	C	T	C	T	A	T	G	A	G	C	A	C	A	A	T	A	G	T	T	A	A	A	A	G	C	T	A	A	C	A
HM348724.1	-ACCATCTACACATGACCCTCTATGAGCACAATAGTTAAAAGCTAACACTGTCAAAAACCTAAAAGGCTATAGGGGCGTTATGTGACC-	-	A	C	C	A	T	C	T	A	C	A	C	A	T	G	A	C	C	C	T	C	T	A	T	G	A	G	C	A	C	A	A	T	A	G	T	T	A	A	A	A	G	C	T	A	A	C	A
AF541920.1	-ACCATCTACACATGACCCTCTATGAGCACAATAGTTAAAAGCTAACACTGTCAAAAACCTAAAAGGCTATAGGGGCGTTATGTGACC-	-	A	C	C	A	T	C	T	A	C	A	C	A	T	G	A	C	C	C	T	C	T	A	T	G	A	G	C	A	C	A	A	T	A	G	T	T	A	A	A	A	G	C	T	A	A	C	A
JF766597.1	-ACCATCTACACATGACCCTCTATGAGCACAATAGTTAAAAGCTAACACTGTCAAAGACCTAAATGGCTATAGGGGCGTTATGT-----	-	A	C	C	A	T	C	T	A	C	A	C	A	T	G	A	C	C	C	T	C	T	A	T	G	A	G	C	A	C	A	A	T	A	G	T	T	A	A	A	A	G	C	T	A	A	C	A
KF371793.1	-ACCATCTACACATGACCCTCTATGAGCGCAATAGTTAAAAGCTAACACTGTCAAAAACCTAAATGGCTATAGGGGCGTTAACTGACC-	-	A	C	C	A	T	C	T	A	C	A	C	A	T	G	A	C	C	C	T	C	T	A	T	G	A	G	C	G	C	A	A	T	A	G	T	T	A	A	A	A	G	C	T	A	A	C	A
JX629048.1	-ACCATCTACACATGACCCTCTATGAGCGCAATAGTTAAAAGCTAACACTGTCAAAAACCTAAATGGCTATAGGGGCGTTATGTGACC-	-	A	C	C	A	T	C	T	A	C	A	C	A	T	G	A	C	C	C	T	C	T	A	T	G	A	G	C	G	C	A	A	T	A	G	T	T	A	A	A	A	G	C	T	A	A	C	A
KF371749.1	-ACCATCTACACATGACCCTCTATGAGCGCAATAGTTAAAAGCTAACACTGTCAAAAACCTAAATGGCTATAGGGGCGTTATGTGACC-	-	A	C	C	A	T	C	T	A	C	A	C	A	T	G	A	C	C	C	T	C	T	A	T	G	A	G	C	G	C	A	A	T	A	G	T	T	A	A	A	A	G	C	T	A	A	C	A
KU361016.1	-ACCATCTACACATGACCCTCTATGAGCGCAATAGTTAAAAGCTAACACTGTCAAA---------------------------------	-	A	C	C	A	T	C	T	A	C	A	C	A	T	G	A	C	C	C	T	C	T	A	T	G	A	G	C	G	C	A	A	T	A	G	T	T	A	A	A	A	G	C	T	A	A	C	A
KU361015.1	-ACCATCTACACATGACCCTCTATGAGCGCAATAGTTAAAAGCTAACACTGTCA-----------------------------------	-	A	C	C	A	T	C	T	A	C	A	C	A	T	G	A	C	C	C	T	C	T	A	T	G	A	G	C	G	C	A	A	T	A	G	T	T	A	A	A	A	G	C	T	A	A	C	A
KU597752.1	-ACCATCTACACATGACCCTCTATGAGCACGATAGTTAAAAGCTAACACTGTCAAAAACCTAAATGGCTATAGGGGCGTTATGTGACC-	-	A	C	C	A	T	C	T	A	C	A	C	A	T	G	A	C	C	C	T	C	T	A	T	G	A	G	C	A	C	G	A	T	A	G	T	T	A	A	A	A	G	C	T	A	A	C	A
KF907262.1	--CCATCTACACATGACCCTCTATGAGCACGATAGTTAAAAGCTAACACTGTCAAAAACCTAAATGGCTATAGGGGCGTTATGT-----	-	-	C	C	A	T	C	T	A	C	A	C	A	T	G	A	C	C	C	T	C	T	A	T	G	A	G	C	A	C	G	A	T	A	G	T	T	A	A	A	A	G	C	T	A	A	C	A
KF372000.1	--CCATCTACATATGACCCTCTATGAGCACAATAGTTAAAAGCTAACACTGTCAAAAACCTAAATGGCTATAGGGGCGTTATGTGACC-	-	-	C	C	A	T	C	T	A	C	A	T	A	T	G	A	C	C	C	T	C	T	A	T	G	A	G	C	A	C	A	A	T	A	G	T	T	A	A	A	A	G	C	T	A	A	C	A
HM627561.1	-ACCATCTATGCATAACCCTCTATGAGCACAATAGTTAAAAGCTAACACTGTCAAAAACCTAAATGGCTATAGGGGCGTTATGTGACC-	-	A	C	C	A	T	C	T	A	T	G	C	A	T	A	A	C	C	C	T	C	T	A	T	G	A	G	C	A	C	A	A	T	A	G	T	T	A	A	A	A	G	C	T	A	A	C	A
X81437.1	-ACCATCTACACATGACCCTCTATCAGCACAATAGTTAAAAGCTAACACTGTCAAAAACCTAAATGGCTATAGGGGCGTTATGTGACC-	-	A	C	C	A	T	C	T	A	C	A	C	A	T	G	A	C	C	C	T	C	T	A	T	C	A	G	C	A	C	A	A	T	A	G	T	T	A	A	A	A	G	C	T	A	A	C	A
JQ713650.1	-ACCATCTACACATGACCCTCTGTGAGCACAATAGTTAAAAGCTAACACTGTCAAAAACCTAAATGGCTATAGGGGCGTTATGTGACC-	-	A	C	C	A	T	C	T	A	C	A	C	A	T	G	A	C	C	C	T	C	T	G	T	G	A	G	C	A	C	A	A	T	A	G	T	T	A	A	A	A	G	C	T	A	A	C	A
KF371826.1	-ACCATCTACGCATGACCCTCTATGAGCACAATAGTTAAAAGCTAACACTGTCAAAAACCTAAATGGCTATAGGGGCGTTATGTGACC-	-	A	C	C	A	T	C	T	A	C	G	C	A	T	G	A	C	C	C	T	C	T	A	T	G	A	G	C	A	C	A	A	T	A	G	T	T	A	A	A	A	G	C	T	A	A	C	A
KF371837.1	-ACCATCCACACATGACCCTCTATGAGCACAATAGTTAAAAGCTAACACTGTCAAAAACCTAAATGGCTATAGGGGCGTTATGTGACC-	-	A	C	C	A	T	C	C	A	C	A	C	A	T	G	A	C	C	C	T	C	T	A	T	G	A	G	C	A	C	A	A	T	A	G	T	T	A	A	A	A	G	C	T	A	A	C	A
LC019060.1	-ACCATCTACACATGACCCTCTATGAGCACAATAGTTAGAAGCTAACACTGTCAAAAACCTAAATGGCTATAGGGGCGTTATGTGACC-	-	A	C	C	A	T	C	T	A	C	A	C	A	T	G	A	C	C	C	T	C	T	A	T	G	A	G	C	A	C	A	A	T	A	G	T	T	A	G	A	A	G	C	T	A	A	C	A
LC086766.1	-ACCATCTACACATGACCCTCTATGGGCACAATAGTTAAAAGCTAACACTGTCAAAAACCTAAATGGCTATAGGGGCGTTATGTGACC-	-	A	C	C	A	T	C	T	A	C	A	C	A	T	G	A	C	C	C	T	C	T	A	T	G	G	G	C	A	C	A	A	T	A	G	T	T	A	A	A	A	G	C	T	A	A	C	A
KT695013.1	-ACCATCTACACATGACCCTCTATGAGCACAATAGTTAAAAGCTAACACTGTCAAAAACCTRAATGGCTATAGGGGCGTTATGTGACC-	-	A	C	C	A	T	C	T	A	C	A	C	A	T	G	A	C	C	C	T	C	T	A	T	G	A	G	C	A	C	A	A	T	A	G	T	T	A	A	A	A	G	C	T	A	A	C	A
KU861420.1	-ACCATCTACACATGACCCTCTATGAGCACAATAGTTAAAAGCTAACACTGTCAAAAACCTRAATG-----------------------	-	A	C	C	A	T	C	T	A	C	A	C	A	T	G	A	C	C	C	T	C	T	A	T	G	A	G	C	A	C	A	A	T	A	G	T	T	A	A	A	A	G	C	T	A	A	C	A
KU861409.1	-ACCATCTACACATGACCCTCTATGAGCACAATAGTTAAAAGCTAACACTGTCAAAAACCTRAATG-----------------------	-	A	C	C	A	T	C	T	A	C	A	C	A	T	G	A	C	C	C	T	C	T	A	T	G	A	G	C	A	C	A	A	T	A	G	T	T	A	A	A	A	G	C	T	A	A	C	A
KT695035.1	-ACCATCTACACATGACCCTCTATGAGCACAATAGTTAAAAGCTAACACTGTCAAAAACCTGAATGGCTACAGGGGCGTTATGTGACC-	-	A	C	C	A	T	C	T	A	C	A	C	A	T	G	A	C	C	C	T	C	T	A	T	G	A	G	C	A	C	A	A	T	A	G	T	T	A	A	A	A	G	C	T	A	A	C	A
KT695002.1	-ACCATCTACACATGACCCTCTATGAGCACAATAGTTAAAAGCTAACACTGTCAAAAACCTGAATGGCTATAGGGGCGTTATGTGACC-	-	A	C	C	A	T	C	T	A	C	A	C	A	T	G	A	C	C	C	T	C	T	A	T	G	A	G	C	A	C	A	A	T	A	G	T	T	A	A	A	A	G	C	T	A	A	C	A
KT695046.1	-ACCATCTACACATGACCCTCTATGAGCACAATAGTTAAAAGCTAACACTGTCAAAAACCTGAATG-----------------------	-	A	C	C	A	T	C	T	A	C	A	C	A	T	G	A	C	C	C	T	C	T	A	T	G	A	G	C	A	C	A	A	T	A	G	T	T	A	A	A	A	G	C	T	A	A	C	A
KT695057.1	-ACCATCTACACATGACTCTCTATGAGCACAATAGTTAAAAGCTAACACTGTCAAAAACCTAAATGGCTATAGGGGCGTTATGTGACC-	-	A	C	C	A	T	C	T	A	C	A	C	A	T	G	A	C	T	C	T	C	T	A	T	G	A	G	C	A	C	A	A	T	A	G	T	T	A	A	A	A	G	C	T	A	A	C	A
KT695068.1	-ACCATCTACACATGACTCTCTATGAGCACAATAGTTAAAAGCTAACACTGTCAAAAACCTAAATGGCTATAGGGGCGTTATGTGACC-	-	A	C	C	A	T	C	T	A	C	A	C	A	T	G	A	C	T	C	T	C	T	A	T	G	A	G	C	A	C	A	A	T	A	G	T	T	A	A	A	A	G	C	T	A	A	C	A
KT695090.1	-ACCATCTACACATGACTCTCTATGAGCACAATAGTTAAAAGCTAACACTGTCAAAAACCTAAATGGCTATAGGGGCGTTATGTGACC-	-	A	C	C	A	T	C	T	A	C	A	C	A	T	G	A	C	T	C	T	C	T	A	T	G	A	G	C	A	C	A	A	T	A	G	T	T	A	A	A	A	G	C	T	A	A	C	A
KT695079.1	-ACCATCTACACATGACTCTCTATGAGCACAATAGTTAAAAGCTAACACTGTCAAAAACCTAAATG-----------------------	-	A	C	C	A	T	C	T	A	C	A	C	A	T	G	A	C	T	C	T	C	T	A	T	G	A	G	C	A	C	A	A	T	A	G	T	T	A	A	A	A	G	C	T	A	A	C	A
KT695101.1	-ACCATCTACACATGACTCTCTATGAGCACAATAGTTAAAAGCTAACACTGTCAAAAACCTAAATG-----------------------	-	A	C	C	A	T	C	T	A	C	A	C	A	T	G	A	C	T	C	T	C	T	A	T	G	A	G	C	A	C	A	A	T	A	G	T	T	A	A	A	A	G	C	T	A	A	C	A
KU861442.1	-ACCATCTACACATGACTCTCTATGAGCACAATAGTTAAAAGCTAACACTGTCAAAAACCTAAATG-----------------------	-	A	C	C	A	T	C	T	A	C	A	C	A	T	G	A	C	T	C	T	C	T	A	T	G	A	G	C	A	C	A	A	T	A	G	T	T	A	A	A	A	G	C	T	A	A	C	A
KU861431.1	-ACCATCTACACATGACTCTCTATGAGCACAATAGTTAAAAGCTAACACTGTCAAAAACCTAAATG-----------------------	-	A	C	C	A	T	C	T	A	C	A	C	A	T	G	A	C	T	C	T	C	T	A	T	G	A	G	C	A	C	A	A	T	A	G	T	T	A	A	A	A	G	C	T	A	A	C	A
JF804997.1	---CATCTACACATGACCCTCTATGAGCACAATAGTTAAAAGCTACCACTGTCAAAAACCTAAATGGCTA-------------------	-	-	-	C	A	T	C	T	A	C	A	C	A	T	G	A	C	C	C	T	C	T	A	T	G	A	G	C	A	C	A	A	T	A	G	T	T	A	A	A	A	G	C	T	A	C	C	A
HQ025983.1	-ACCATCTACACATGACCCTCTATGAGCACAATAGTTAAAAGCTAACACTGTCAAAAACCTAAATGGCTATAGGGCGGTTATG------	-	A	C	C	A	T	C	T	A	C	A	C	A	T	G	A	C	C	C	T	C	T	A	T	G	A	G	C	A	C	A	A	T	A	G	T	T	A	A	A	A	G	C	T	A	A	C	A
EU984100.1	-ACCATCTACACATGACCCTCTATGAGCACAATAGTTAAAAGCTAACACTGTCAAAAACCTAAATGGCTATAGGGGCGGTTTGTGACC-	-	A	C	C	A	T	C	T	A	C	A	C	A	T	G	A	C	C	C	T	C	T	A	T	G	A	G	C	A	C	A	A	T	A	G	T	T	A	A	A	A	G	C	T	A	A	C	A
KF726063.1	-ACCATCTACACATGACCCTCTATGAGCACAATAGTTAAAAGCTAACACTGTCAAAAACCTAAATGGCTATAGGGGCGTTAATGTGACC	-	A	C	C	A	T	C	T	A	C	A	C	A	T	G	A	C	C	C	T	C	T	A	T	G	A	G	C	A	C	A	A	T	A	G	T	T	A	A	A	A	G	C	T	A	A	C	A
EU200801.1	-ACCATCTACACATGACCCTCTATGAGCACAATAGTTAAAAGCTAACACTGTCAAAAACCTAAATGTCT--------------------	-	A	C	C	A	T	C	T	A	C	A	C	A	T	G	A	C	C	C	T	C	T	A	T	G	A	G	C	A	C	A	A	T	A	G	T	T	A	A	A	A	G	C	T	A	A	C	A
LC105063.1	-ACCATCTACACATGACCCTCTATGAGCACAATAGTTAAAAGCTAACACTGTCAAAAACCTAAATGGCTATAGGGG-------------	-	A	C	C	A	T	C	T	A	C	A	C	A	T	G	A	C	C	C	T	C	T	A	T	G	A	G	C	A	C	A	A	T	A	G	T	T	A	A	A	A	G	C	T	A	A	C	A
FN870369.1	-ACCATCTACACATGACCCTCTATGAGCACAATAGTTAAAAGCTAACACTGTCAAAAACCTAAATGGCTATAGGGCCGTTATGT-----	-	A	C	C	A	T	C	T	A	C	A	C	A	T	G	A	C	C	C	T	C	T	A	T	G	A	G	C	A	C	A	A	T	A	G	T	T	A	A	A	A	G	C	T	A	A	C	A
KU740016.1	-ACCATCTACACATGACCCTCTATGAGCACAATAGTTAAAAGCTAACACTGTCAAAAACCTAAATGGCTATA-----------------	-	A	C	C	A	T	C	T	A	C	A	C	A	T	G	A	C	C	C	T	C	T	A	T	G	A	G	C	A	C	A	A	T	A	G	T	T	A	A	A	A	G	C	T	A	A	C	A
LC056836.1	-ACCATCTACACATGACCCTCTATGAGCACAATAGTTAAAAGCTAACACTGTCAAAAACCTAAATGGCTA-------------------	-	A	C	C	A	T	C	T	A	C	A	C	A	T	G	A	C	C	C	T	C	T	A	T	G	A	G	C	A	C	A	A	T	A	G	T	T	A	A	A	A	G	C	T	A	A	C	A
LC056825.1	-ACCATCTACACATGACCCTCTATGAGCACAATAGTTAAAAGCTAACACTGTCAAAAACCTAAATGGCTA-------------------	-	A	C	C	A	T	C	T	A	C	A	C	A	T	G	A	C	C	C	T	C	T	A	T	G	A	G	C	A	C	A	A	T	A	G	T	T	A	A	A	A	G	C	T	A	A	C	A
LC056803.1	-ACCATCTACACATGACCCTCTATGAGCACAATAGTTAAAAGCTAACACTGTCAAAAACCTAAATGGCTA-------------------	-	A	C	C	A	T	C	T	A	C	A	C	A	T	G	A	C	C	C	T	C	T	A	T	G	A	G	C	A	C	A	A	T	A	G	T	T	A	A	A	A	G	C	T	A	A	C	A
LC105096.1	-ACCATCTACACATGACCCTCTATGAGCACAATAGTTAAAAGCTAACACTGTCAAAAACCTAAATG-----------------------	-	A	C	C	A	T	C	T	A	C	A	C	A	T	G	A	C	C	C	T	C	T	A	T	G	A	G	C	A	C	A	A	T	A	G	T	T	A	A	A	A	G	C	T	A	A	C	A
LC105530.1	-ACCATCTACACATGACCCTCTATGAGCACAATAGTTAAAAGCTAACACTGTCAAAAACCTAAATG-----------------------	-	A	C	C	A	T	C	T	A	C	A	C	A	T	G	A	C	C	C	T	C	T	A	T	G	A	G	C	A	C	A	A	T	A	G	T	T	A	A	A	A	G	C	T	A	A	C	A
LC105519.1	-ACCATCTACACATGACCCTCTATGAGCACAATAGTTAAAAGCTAACACTGTCAAAAACCTAAATG-----------------------	-	A	C	C	A	T	C	T	A	C	A	C	A	T	G	A	C	C	C	T	C	T	A	T	G	A	G	C	A	C	A	A	T	A	G	T	T	A	A	A	A	G	C	T	A	A	C	A
LC105508.1	-ACCATCTACACATGACCCTCTATGAGCACAATAGTTAAAAGCTAACACTGTCAAAAACCTAAATG-----------------------	-	A	C	C	A	T	C	T	A	C	A	C	A	T	G	A	C	C	C	T	C	T	A	T	G	A	G	C	A	C	A	A	T	A	G	T	T	A	A	A	A	G	C	T	A	A	C	A
LC105497.1	-ACCATCTACACATGACCCTCTATGAGCACAATAGTTAAAAGCTAACACTGTCAAAAACCTAAATG-----------------------	-	A	C	C	A	T	C	T	A	C	A	C	A	T	G	A	C	C	C	T	C	T	A	T	G	A	G	C	A	C	A	A	T	A	G	T	T	A	A	A	A	G	C	T	A	A	C	A
LC105475.1	-ACCATCTACACATGACCCTCTATGAGCACAATAGTTAAAAGCTAACACTGTCAAAAACCTAAATG-----------------------	-	A	C	C	A	T	C	T	A	C	A	C	A	T	G	A	C	C	C	T	C	T	A	T	G	A	G	C	A	C	A	A	T	A	G	T	T	A	A	A	A	G	C	T	A	A	C	A
LC105464.1	-ACCATCTACACATGACCCTCTATGAGCACAATAGTTAAAAGCTAACACTGTCAAAAACCTAAATG-----------------------	-	A	C	C	A	T	C	T	A	C	A	C	A	T	G	A	C	C	C	T	C	T	A	T	G	A	G	C	A	C	A	A	T	A	G	T	T	A	A	A	A	G	C	T	A	A	C	A
LC105453.1	-ACCATCTACACATGACCCTCTATGAGCACAATAGTTAAAAGCTAACACTGTCAAAAACCTAAATG-----------------------	-	A	C	C	A	T	C	T	A	C	A	C	A	T	G	A	C	C	C	T	C	T	A	T	G	A	G	C	A	C	A	A	T	A	G	T	T	A	A	A	A	G	C	T	A	A	C	A
LC105442.1	-ACCATCTACACATGACCCTCTATGAGCACAATAGTTAAAAGCTAACACTGTCAAAAACCTAAATG-----------------------	-	A	C	C	A	T	C	T	A	C	A	C	A	T	G	A	C	C	C	T	C	T	A	T	G	A	G	C	A	C	A	A	T	A	G	T	T	A	A	A	A	G	C	T	A	A	C	A
LC105420.1	-ACCATCTACACATGACCCTCTATGAGCACAATAGTTAAAAGCTAACACTGTCAAAAACCTAAATG-----------------------	-	A	C	C	A	T	C	T	A	C	A	C	A	T	G	A	C	C	C	T	C	T	A	T	G	A	G	C	A	C	A	A	T	A	G	T	T	A	A	A	A	G	C	T	A	A	C	A
LC105408.1	-ACCATCTACACATGACCCTCTATGAGCACAATAGTTAAAAGCTAACACTGTCAAAAACCTAAATG-----------------------	-	A	C	C	A	T	C	T	A	C	A	C	A	T	G	A	C	C	C	T	C	T	A	T	G	A	G	C	A	C	A	A	T	A	G	T	T	A	A	A	A	G	C	T	A	A	C	A
LC105388.1	-ACCATCTACACATGACCCTCTATGAGCACAATAGTTAAAAGCTAACACTGTCAAAAACCTAAATG-----------------------	-	A	C	C	A	T	C	T	A	C	A	C	A	T	G	A	C	C	C	T	C	T	A	T	G	A	G	C	A	C	A	A	T	A	G	T	T	A	A	A	A	G	C	T	A	A	C	A
LC105377.1	-ACCATCTACACATGACCCTCTATGAGCACAATAGTTAAAAGCTAACACTGTCAAAAACCTAAATG-----------------------	-	A	C	C	A	T	C	T	A	C	A	C	A	T	G	A	C	C	C	T	C	T	A	T	G	A	G	C	A	C	A	A	T	A	G	T	T	A	A	A	A	G	C	T	A	A	C	A
LC105366.1	-ACCATCTACACATGACCCTCTATGAGCACAATAGTTAAAAGCTAACACTGTCAAAAACCTAAATG-----------------------	-	A	C	C	A	T	C	T	A	C	A	C	A	T	G	A	C	C	C	T	C	T	A	T	G	A	G	C	A	C	A	A	T	A	G	T	T	A	A	A	A	G	C	T	A	A	C	A
LC105355.1	-ACCATCTACACATGACCCTCTATGAGCACAATAGTTAAAAGCTAACACTGTCAAAAACCTAAATG-----------------------	-	A	C	C	A	T	C	T	A	C	A	C	A	T	G	A	C	C	C	T	C	T	A	T	G	A	G	C	A	C	A	A	T	A	G	T	T	A	A	A	A	G	C	T	A	A	C	A
LC105344.1	-ACCATCTACACATGACCCTCTATGAGCACAATAGTTAAAAGCTAACACTGTCAAAAACCTAAATG-----------------------	-	A	C	C	A	T	C	T	A	C	A	C	A	T	G	A	C	C	C	T	C	T	A	T	G	A	G	C	A	C	A	A	T	A	G	T	T	A	A	A	A	G	C	T	A	A	C	A
LC105333.1	-ACCATCTACACATGACCCTCTATGAGCACAATAGTTAAAAGCTAACACTGTCAAAAACCTAAATG-----------------------	-	A	C	C	A	T	C	T	A	C	A	C	A	T	G	A	C	C	C	T	C	T	A	T	G	A	G	C	A	C	A	A	T	A	G	T	T	A	A	A	A	G	C	T	A	A	C	A
LC105322.1	-ACCATCTACACATGACCCTCTATGAGCACAATAGTTAAAAGCTAACACTGTCAAAAACCTAAATG-----------------------	-	A	C	C	A	T	C	T	A	C	A	C	A	T	G	A	C	C	C	T	C	T	A	T	G	A	G	C	A	C	A	A	T	A	G	T	T	A	A	A	A	G	C	T	A	A	C	A
LC105311.1	-ACCATCTACACATGACCCTCTATGAGCACAATAGTTAAAAGCTAACACTGTCAAAAACCTAAATG-----------------------	-	A	C	C	A	T	C	T	A	C	A	C	A	T	G	A	C	C	C	T	C	T	A	T	G	A	G	C	A	C	A	A	T	A	G	T	T	A	A	A	A	G	C	T	A	A	C	A
LC105300.1	-ACCATCTACACATGACCCTCTATGAGCACAATAGTTAAAAGCTAACACTGTCAAAAACCTAAATG-----------------------	-	A	C	C	A	T	C	T	A	C	A	C	A	T	G	A	C	C	C	T	C	T	A	T	G	A	G	C	A	C	A	A	T	A	G	T	T	A	A	A	A	G	C	T	A	A	C	A
LC105278.1	-ACCATCTACACATGACCCTCTATGAGCACAATAGTTAAAAGCTAACACTGTCAAAAACCTAAATG-----------------------	-	A	C	C	A	T	C	T	A	C	A	C	A	T	G	A	C	C	C	T	C	T	A	T	G	A	G	C	A	C	A	A	T	A	G	T	T	A	A	A	A	G	C	T	A	A	C	A
LC105268.1	-ACCATCTACACATGACCCTCTATGAGCACAATAGTTAAAAGCTAACACTGTCAAAAACCTAAATG-----------------------	-	A	C	C	A	T	C	T	A	C	A	C	A	T	G	A	C	C	C	T	C	T	A	T	G	A	G	C	A	C	A	A	T	A	G	T	T	A	A	A	A	G	C	T	A	A	C	A
LC105222.1	-ACCATCTACACATGACCCTCTATGAGCACAATAGTTAAAAGCTAACACTGTCAAAAACCTAAATG-----------------------	-	A	C	C	A	T	C	T	A	C	A	C	A	T	G	A	C	C	C	T	C	T	A	T	G	A	G	C	A	C	A	A	T	A	G	T	T	A	A	A	A	G	C	T	A	A	C	A
LC105211.1	-ACCATCTACACATGACCCTCTATGAGCACAATAGTTAAAAGCTAACACTGTCAAAAACCTAAATG-----------------------	-	A	C	C	A	T	C	T	A	C	A	C	A	T	G	A	C	C	C	T	C	T	A	T	G	A	G	C	A	C	A	A	T	A	G	T	T	A	A	A	A	G	C	T	A	A	C	A
LC105200.1	-ACCATCTACACATGACCCTCTATGAGCACAATAGTTAAAAGCTAACACTGTCAAAAACCTAAATG-----------------------	-	A	C	C	A	T	C	T	A	C	A	C	A	T	G	A	C	C	C	T	C	T	A	T	G	A	G	C	A	C	A	A	T	A	G	T	T	A	A	A	A	G	C	T	A	A	C	A
LC095951.1	-ACCATCTACACATGACCCTCTATGAGCACAATAGTTAAAAGCTAACACTGTCAAAAACCTAAATG-----------------------	-	A	C	C	A	T	C	T	A	C	A	C	A	T	G	A	C	C	C	T	C	T	A	T	G	A	G	C	A	C	A	A	T	A	G	T	T	A	A	A	A	G	C	T	A	A	C	A
LC095940.1	-ACCATCTACACATGACCCTCTATGAGCACAATAGTTAAAAGCTAACACTGTCAAAAACCTAAATG-----------------------	-	A	C	C	A	T	C	T	A	C	A	C	A	T	G	A	C	C	C	T	C	T	A	T	G	A	G	C	A	C	A	A	T	A	G	T	T	A	A	A	A	G	C	T	A	A	C	A
LC095929.1	-ACCATCTACACATGACCCTCTATGAGCACAATAGTTAAAAGCTAACACTGTCAAAAACCTAAATG-----------------------	-	A	C	C	A	T	C	T	A	C	A	C	A	T	G	A	C	C	C	T	C	T	A	T	G	A	G	C	A	C	A	A	T	A	G	T	T	A	A	A	A	G	C	T	A	A	C	A
LC095918.1	-ACCATCTACACATGACCCTCTATGAGCACAATAGTTAAAAGCTAACACTGTCAAAAACCTAAATG-----------------------	-	A	C	C	A	T	C	T	A	C	A	C	A	T	G	A	C	C	C	T	C	T	A	T	G	A	G	C	A	C	A	A	T	A	G	T	T	A	A	A	A	G	C	T	A	A	C	A
LC095896.1	-ACCATCTACACATGACCCTCTATGAGCACAATAGTTAAAAGCTAACACTGTCAAAAACCTAAATG-----------------------	-	A	C	C	A	T	C	T	A	C	A	C	A	T	G	A	C	C	C	T	C	T	A	T	G	A	G	C	A	C	A	A	T	A	G	T	T	A	A	A	A	G	C	T	A	A	C	A
LC095885.1	-ACCATCTACACATGACCCTCTATGAGCACAATAGTTAAAAGCTAACACTGTCAAAAACCTAAATG-----------------------	-	A	C	C	A	T	C	T	A	C	A	C	A	T	G	A	C	C	C	T	C	T	A	T	G	A	G	C	A	C	A	A	T	A	G	T	T	A	A	A	A	G	C	T	A	A	C	A
LC095907.1	-ACCATCTACACATGACCCTCTATGAGCACAATAGTTAAAAGCTAACACTGTCAAAAACCTAAATG-----------------------	-	A	C	C	A	T	C	T	A	C	A	C	A	T	G	A	C	C	C	T	C	T	A	T	G	A	G	C	A	C	A	A	T	A	G	T	T	A	A	A	A	G	C	T	A	A	C	A
KT694969.1	-ACCATCTACACATGACCCTCTATGAGCACAATAGTTAAAAGCTAACACTGTCAAAAACCTAAATG-----------------------	-	A	C	C	A	T	C	T	A	C	A	C	A	T	G	A	C	C	C	T	C	T	A	T	G	A	G	C	A	C	A	A	T	A	G	T	T	A	A	A	A	G	C	T	A	A	C	A
KT694991.1	-ACCATCTACACATGACCCTCTATGAGCACAATAGTTAAAAGCTAACACTGTCAAAAACCTAAATG-----------------------	-	A	C	C	A	T	C	T	A	C	A	C	A	T	G	A	C	C	C	T	C	T	A	T	G	A	G	C	A	C	A	A	T	A	G	T	T	A	A	A	A	G	C	T	A	A	C	A
KT695024.1	-ACCATCTACACATGACCCTCTATGAGCACAATAGTTAAAAGCTAACACTGTCAAAAACCTAAATG-----------------------	-	A	C	C	A	T	C	T	A	C	A	C	A	T	G	A	C	C	C	T	C	T	A	T	G	A	G	C	A	C	A	A	T	A	G	T	T	A	A	A	A	G	C	T	A	A	C	A
KT695134.1	-ACCATCTACACATGACCCTCTATGAGCACAATAGTTAAAAGCTAACACTGTCAAAAACCTAAATG-----------------------	-	A	C	C	A	T	C	T	A	C	A	C	A	T	G	A	C	C	C	T	C	T	A	T	G	A	G	C	A	C	A	A	T	A	G	T	T	A	A	A	A	G	C	T	A	A	C	A
KT695156.1	-ACCATCTACACATGACCCTCTATGAGCACAATAGTTAAAAGCTAACACTGTCAAAAACCTAAATG-----------------------	-	A	C	C	A	T	C	T	A	C	A	C	A	T	G	A	C	C	C	T	C	T	A	T	G	A	G	C	A	C	A	A	T	A	G	T	T	A	A	A	A	G	C	T	A	A	C	A
KU861464.1	-ACCATCTACACATGACCCTCTATGAGCACAATAGTTAAAAGCTAACACTGTCAAAAACCTAAATG-----------------------	-	A	C	C	A	T	C	T	A	C	A	C	A	T	G	A	C	C	C	T	C	T	A	T	G	A	G	C	A	C	A	A	T	A	G	T	T	A	A	A	A	G	C	T	A	A	C	A
KU861453.1	-ACCATCTACACATGACCCTCTATGAGCACAATAGTTAAAAGCTAACACTGTCAAAAACCTAAATG-----------------------	-	A	C	C	A	T	C	T	A	C	A	C	A	T	G	A	C	C	C	T	C	T	A	T	G	A	G	C	A	C	A	A	T	A	G	T	T	A	A	A	A	G	C	T	A	A	C	A
KU861398.1	-ACCATCTACACATGACCCTCTATGAGCACAATAGTTAAAAGCTAACACTGTCAAAAACCTAAATG-----------------------	-	A	C	C	A	T	C	T	A	C	A	C	A	T	G	A	C	C	C	T	C	T	A	T	G	A	G	C	A	C	A	A	T	A	G	T	T	A	A	A	A	G	C	T	A	A	C	A
KU861387.1	-ACCATCTACACATGACCCTCTATGAGCACAATAGTTAAAAGCTAACACTGTCAAAAACCTAAATG-----------------------	-	A	C	C	A	T	C	T	A	C	A	C	A	T	G	A	C	C	C	T	C	T	A	T	G	A	G	C	A	C	A	A	T	A	G	T	T	A	A	A	A	G	C	T	A	A	C	A
KJ820900.1	-ACCATCTACACATGACCCTCTATGAGCACAATAGTTAAAAGCTAACACTGTCAAAAACCTAAATG-----------------------	-	A	C	C	A	T	C	T	A	C	A	C	A	T	G	A	C	C	C	T	C	T	A	T	G	A	G	C	A	C	A	A	T	A	G	T	T	A	A	A	A	G	C	T	A	A	C	A
KJ820855.1	-ACCATCTACACATGACCCTCTATGAGCACAATAGTTAAAAGCTAACACTGTCAAAAACCTAAATG-----------------------	-	A	C	C	A	T	C	T	A	C	A	C	A	T	G	A	C	C	C	T	C	T	A	T	G	A	G	C	A	C	A	A	T	A	G	T	T	A	A	A	A	G	C	T	A	A	C	A
KJ820833.1	-ACCATCTACACATGACCCTCTATGAGCACAATAGTTAAAAGCTAACACTGTCAAAAACCTAAATG-----------------------	-	A	C	C	A	T	C	T	A	C	A	C	A	T	G	A	C	C	C	T	C	T	A	T	G	A	G	C	A	C	A	A	T	A	G	T	T	A	A	A	A	G	C	T	A	A	C	A
KJ820899.1	-ACCATCTACACATGACCCTCTATGAGCACAATAGTTAAAAGCTAACACTGTCAAAAACCTAAATG-----------------------	-	A	C	C	A	T	C	T	A	C	A	C	A	T	G	A	C	C	C	T	C	T	A	T	G	A	G	C	A	C	A	A	T	A	G	T	T	A	A	A	A	G	C	T	A	A	C	A
FJ747633.1	-ACCATCTACACATGACCCTCTATGAGCACAATAGTTAAAAGCTAACACTGTCAAAAACCTAAA-------------------------	-	A	C	C	A	T	C	T	A	C	A	C	A	T	G	A	C	C	C	T	C	T	A	T	G	A	G	C	A	C	A	A	T	A	G	T	T	A	A	A	A	G	C	T	A	A	C	A
FJ747622.1	-ACCATCTACACATGACCCTCTATGAGCACAATAGTTAAAAGCTAACACTGTCAAAAACCTAAA-------------------------	-	A	C	C	A	T	C	T	A	C	A	C	A	T	G	A	C	C	C	T	C	T	A	T	G	A	G	C	A	C	A	A	T	A	G	T	T	A	A	A	A	G	C	T	A	A	C	A
JX509932.1	-ACCATCTACACATGACCCTCTATGAGCACAATAGTTAAAAGCTAACACTGTCAAAAACC-----------------------------	-	A	C	C	A	T	C	T	A	C	A	C	A	T	G	A	C	C	C	T	C	T	A	T	G	A	G	C	A	C	A	A	T	A	G	T	T	A	A	A	A	G	C	T	A	A	C	A
LC105118.1	-ACCATCTACACATGACCCTCTATGAGCACAATAGTTAAAAGCTAACACTGTCA-----------------------------------	-	A	C	C	A	T	C	T	A	C	A	C	A	T	G	A	C	C	C	T	C	T	A	T	G	A	G	C	A	C	A	A	T	A	G	T	T	A	A	A	A	G	C	T	A	A	C	A
LC105182.1	-ACCATCTACACATGACCCTCTATGAGCACAATAGTTAAAAGCTAACACTGTCA-----------------------------------	-	A	C	C	A	T	C	T	A	C	A	C	A	T	G	A	C	C	C	T	C	T	A	T	G	A	G	C	A	C	A	A	T	A	G	T	T	A	A	A	A	G	C	T	A	A	C	A
LC105486.1	-ACCATCTACACATGACCCTCTATGAGCACAATAGTTAAAAGCTAACACTGT-------------------------------------	-	A	C	C	A	T	C	T	A	C	A	C	A	T	G	A	C	C	C	T	C	T	A	T	G	A	G	C	A	C	A	A	T	A	G	T	T	A	A	A	A	G	C	T	A	A	C	A
HM627550.1	-ACCATCTTCACATGACCCTCTATGAGCACAATAGTTAAAAGCTAACACTGTCAAAAACCTAAATGGCTATAGGGGCGTTATGTGACC-	-	A	C	C	A	T	C	T	T	C	A	C	A	T	G	A	C	C	C	T	C	T	A	T	G	A	G	C	A	C	A	A	T	A	G	T	T	A	A	A	A	G	C	T	A	A	C	A
X81427.1	-ACCATCTTCACATGACCCTCTATGAGCACAATAGTTAAAAGCTAACACTGTCAAAAACCTAAATGGCTATAGGGGCGTTATGTGACC-	-	A	C	C	A	T	C	T	T	C	A	C	A	T	G	A	C	C	C	T	C	T	A	T	G	A	G	C	A	C	A	A	T	A	G	T	T	A	A	A	A	G	C	T	A	A	C	A
JX567766.1	-ACCATCTTCACATGACCCTCTATGAGCACAATAGTTAAAAGCTAACACTGTCAAAAACCTAAATGGCTATAGGGGCGTTATGT-----	-	A	C	C	A	T	C	T	T	C	A	C	A	T	G	A	C	C	C	T	C	T	A	T	G	A	G	C	A	C	A	A	T	A	G	T	T	A	A	A	A	G	C	T	A	A	C	A
LC095962.1	-ACCATCTTCACATGACCCTCTATGAGCACAATAGTTAAAAGCTAACACTGTCAAAAACCTAAATGGCT--------------------	-	A	C	C	A	T	C	T	T	C	A	C	A	T	G	A	C	C	C	T	C	T	A	T	G	A	G	C	A	C	A	A	T	A	G	T	T	A	A	A	A	G	C	T	A	A	C	A
HQ609570.1	-ACCATCTACACATGACCCTCTATGAGCACAATAGTTAAAAGCTAACACTGTCAAAAACCTAAATGGCTATAGGGCCGTTATGTGACC-	-	A	C	C	A	T	C	T	A	C	A	C	A	T	G	A	C	C	C	T	C	T	A	T	G	A	G	C	A	C	A	A	T	A	G	T	T	A	A	A	A	G	C	T	A	A	C	A
KF371705.1	-ACCATCTACACGTGACCCTCTATGAGCACAATAGTTAAAAGCTAACACTGTCAAAAACCTAAATGGCTATAGGGGCGTTATGTGACC-	-	A	C	C	A	T	C	T	A	C	A	C	G	T	G	A	C	C	C	T	C	T	A	T	G	A	G	C	A	C	A	A	T	A	G	T	T	A	A	A	A	G	C	T	A	A	C	A
KF371989.1	-ACCATCTGCACATGACCCTCTATGAGCACAATAGTTAAAAGCTAACACTGTCAAAAACCTAAATGGCTATAGGGGCGTTATGTGACC-	-	A	C	C	A	T	C	T	G	C	A	C	A	T	G	A	C	C	C	T	C	T	A	T	G	A	G	C	A	C	A	A	T	A	G	T	T	A	A	A	A	G	C	T	A	A	C	A
LC105041.1	-ACCATCTACACATGACCCTCTATGAGCACAATAGTTAAAAGCTAACACTGTCAAAAACCTAAATGGCTATAGGGGCGTTATGTGA---	-	A	C	C	A	T	C	T	A	C	A	C	A	T	G	A	C	C	C	T	C	T	A	T	G	A	G	C	A	C	A	A	T	A	G	T	T	A	A	A	A	G	C	T	A	A	C	A
LC105019.1	-ACCATCTACACATGACCCTCTATGAGCACAATAGTTAAAAGCTAACACTGTCAAAAACCTAAATGGCTATAGGGGCGTTATGTGACC-	-	A	C	C	A	T	C	T	A	C	A	C	A	T	G	A	C	C	C	T	C	T	A	T	G	A	G	C	A	C	A	A	T	A	G	T	T	A	A	A	A	G	C	T	A	A	C	A
KU738581.1	-ACCATCTACACATGACCCTCTATGAGCACAATAGTTAAAAGCTAACACTGTCAAAAACCTAAATGGCTATAGGGGCGTTATGTGACC-	-	A	C	C	A	T	C	T	A	C	A	C	A	T	G	A	C	C	C	T	C	T	A	T	G	A	G	C	A	C	A	A	T	A	G	T	T	A	A	A	A	G	C	T	A	A	C	A
KU738580.1	-ACCATCTACACATGACCCTCTATGAGCACAATAGTTAAAAGCTAACACTGTCAAAAACCTAAATGGCTATAGGGGCGTTATGTGACC-	-	A	C	C	A	T	C	T	A	C	A	C	A	T	G	A	C	C	C	T	C	T	A	T	G	A	G	C	A	C	A	A	T	A	G	T	T	A	A	A	A	G	C	T	A	A	C	A
KU738579.1	-ACCATCTACACATGACCCTCTATGAGCACAATAGTTAAAAGCTAACACTGTCAAAAACCTAAATGGCTATAGGGGCGTTATGTGACC-	-	A	C	C	A	T	C	T	A	C	A	C	A	T	G	A	C	C	C	T	C	T	A	T	G	A	G	C	A	C	A	A	T	A	G	T	T	A	A	A	A	G	C	T	A	A	C	A
KU740004.1	-ACCATCTACACATGACCCTCTATGAGCACAATAGTTAAAAGCTAACACTGTCAAAAACCTAAATGGCTATAGGGGCGTTATGTGACC-	-	A	C	C	A	T	C	T	A	C	A	C	A	T	G	A	C	C	C	T	C	T	A	T	G	A	G	C	A	C	A	A	T	A	G	T	T	A	A	A	A	G	C	T	A	A	C	A
KT694947.1	-ACCATCTACACATGACCCTCTATGAGCACAATAGTTAAAAGCTAACACTGTCAAAAACCTAAATGGCTATAGGGGCGTTATGTGACC-	-	A	C	C	A	T	C	T	A	C	A	C	A	T	G	A	C	C	C	T	C	T	A	T	G	A	G	C	A	C	A	A	T	A	G	T	T	A	A	A	A	G	C	T	A	A	C	A
KT694958.1	-ACCATCTACACATGACCCTCTATGAGCACAATAGTTAAAAGCTAACACTGTCAAAAACCTAAATGGCTATAGGGGCGTTATGTGACC-	-	A	C	C	A	T	C	T	A	C	A	C	A	T	G	A	C	C	C	T	C	T	A	T	G	A	G	C	A	C	A	A	T	A	G	T	T	A	A	A	A	G	C	T	A	A	C	A
KT694980.1	-ACCATCTACACATGACCCTCTATGAGCACAATAGTTAAAAGCTAACACTGTCAAAAACCTAAATGGCTATAGGGGCGTTATGTGACC-	-	A	C	C	A	T	C	T	A	C	A	C	A	T	G	A	C	C	C	T	C	T	A	T	G	A	G	C	A	C	A	A	T	A	G	T	T	A	A	A	A	G	C	T	A	A	C	A
KT695112.1	-ACCATCTACACATGACCCTCTATGAGCACAATAGTTAAAAGCTAACACTGTCAAAAACCTAAATGGCTATAGGGGCGTTATGTGACC-	-	A	C	C	A	T	C	T	A	C	A	C	A	T	G	A	C	C	C	T	C	T	A	T	G	A	G	C	A	C	A	A	T	A	G	T	T	A	A	A	A	G	C	T	A	A	C	A
KT695123.1	-ACCATCTACACATGACCCTCTATGAGCACAATAGTTAAAAGCTAACACTGTCAAAAACCTAAATGGCTATAGGGGCGTTATGTGACC-	-	A	C	C	A	T	C	T	A	C	A	C	A	T	G	A	C	C	C	T	C	T	A	T	G	A	G	C	A	C	A	A	T	A	G	T	T	A	A	A	A	G	C	T	A	A	C	A
KT695145.1	-ACCATCTACACATGACCCTCTATGAGCACAATAGTTAAAAGCTAACACTGTCAAAAACCTAAATGGCTATAGGGGCGTTATGTGACC-	-	A	C	C	A	T	C	T	A	C	A	C	A	T	G	A	C	C	C	T	C	T	A	T	G	A	G	C	A	C	A	A	T	A	G	T	T	A	A	A	A	G	C	T	A	A	C	A
KU363139.1	-ACCATCTACACATGACCCTCTATGAGCACAATAGTTAAAAGCTAACACTGTCAAAAACCTAAATGGCTATAGGGGCGTTATGTGACC-	-	A	C	C	A	T	C	T	A	C	A	C	A	T	G	A	C	C	C	T	C	T	A	T	G	A	G	C	A	C	A	A	T	A	G	T	T	A	A	A	A	G	C	T	A	A	C	A
LC086755.1	-ACCATCTACACATGACCCTCTATGAGCACAATAGTTAAAAGCTAACACTGTCAAAAACCTAAATGGCTATAGGGGCGTTATGTGACC-	-	A	C	C	A	T	C	T	A	C	A	C	A	T	G	A	C	C	C	T	C	T	A	T	G	A	G	C	A	C	A	A	T	A	G	T	T	A	A	A	A	G	C	T	A	A	C	A
KF726041.1	-ACCATCTACACATGACCCTCTATGAGCACAATAGTTAAAAGCTAACACTGTCAAAAACCTAAATGGCTATAGGGGCGTTATGTGACC-	-	A	C	C	A	T	C	T	A	C	A	C	A	T	G	A	C	C	C	T	C	T	A	T	G	A	G	C	A	C	A	A	T	A	G	T	T	A	A	A	A	G	C	T	A	A	C	A
KF726052.1	-ACCATCTACACATGACCCTCTATGAGCACAATAGTTAAAAGCTAACACTGTCAAAAACCTAAATGGCTATAGGGGCGTTATGTGACC-	-	A	C	C	A	T	C	T	A	C	A	C	A	T	G	A	C	C	C	T	C	T	A	T	G	A	G	C	A	C	A	A	T	A	G	T	T	A	A	A	A	G	C	T	A	A	C	A
KF726074.1	-ACCATCTACACATGACCCTCTATGAGCACAATAGTTAAAAGCTAACACTGTCAAAAACCTAAATGGCTATAGGGGCGTTATGTGACC-	-	A	C	C	A	T	C	T	A	C	A	C	A	T	G	A	C	C	C	T	C	T	A	T	G	A	G	C	A	C	A	A	T	A	G	T	T	A	A	A	A	G	C	T	A	A	C	A
LC019093.1	-ACCATCTACACATGACCCTCTATGAGCACAATAGTTAAAAGCTAACACTGTCAAAAACCTAAATGGCTATAGGGGCGTTATGTGACC-	-	A	C	C	A	T	C	T	A	C	A	C	A	T	G	A	C	C	C	T	C	T	A	T	G	A	G	C	A	C	A	A	T	A	G	T	T	A	A	A	A	G	C	T	A	A	C	A
LC019082.1	-ACCATCTACACATGACCCTCTATGAGCACAATAGTTAAAAGCTAACACTGTCAAAAACCTAAATGGCTATAGGGGCGTTATGTGACC-	-	A	C	C	A	T	C	T	A	C	A	C	A	T	G	A	C	C	C	T	C	T	A	T	G	A	G	C	A	C	A	A	T	A	G	T	T	A	A	A	A	G	C	T	A	A	C	A
LC019049.1	-ACCATCTACACATGACCCTCTATGAGCACAATAGTTAAAAGCTAACACTGTCAAAAACCTAAATGGCTATAGGGGCGTTATGTGACC-	-	A	C	C	A	T	C	T	A	C	A	C	A	T	G	A	C	C	C	T	C	T	A	T	G	A	G	C	A	C	A	A	T	A	G	T	T	A	A	A	A	G	C	T	A	A	C	A
HG513051.1	-ACCATCTACACATGACCCTCTATGAGCACAATAGTTAAAAGCTAACACTGTCAAAAACCTAAATGGCTATAGGGGCGTTATGTGACC-	-	A	C	C	A	T	C	T	A	C	A	C	A	T	G	A	C	C	C	T	C	T	A	T	G	A	G	C	A	C	A	A	T	A	G	T	T	A	A	A	A	G	C	T	A	A	C	A
AB861975.1	-ACCATCTACACATGACCCTCTATGAGCACAATAGTTAAAAGCTAACACTGTCAAAAACCTAAATGGCTATAGGGGCGTTATGTGACC-	-	A	C	C	A	T	C	T	A	C	A	C	A	T	G	A	C	C	C	T	C	T	A	T	G	A	G	C	A	C	A	A	T	A	G	T	T	A	A	A	A	G	C	T	A	A	C	A
AB861964.1	-ACCATCTACACATGACCCTCTATGAGCACAATAGTTAAAAGCTAACACTGTCAAAAACCTAAATGGCTATAGGGGCGTTATGTGACC-	-	A	C	C	A	T	C	T	A	C	A	C	A	T	G	A	C	C	C	T	C	T	A	T	G	A	G	C	A	C	A	A	T	A	G	T	T	A	A	A	A	G	C	T	A	A	C	A
AB861953.1	-ACCATCTACACATGACCCTCTATGAGCACAATAGTTAAAAGCTAACACTGTCAAAAACCTAAATGGCTATAGGGGCGTTATGTGACC-	-	A	C	C	A	T	C	T	A	C	A	C	A	T	G	A	C	C	C	T	C	T	A	T	G	A	G	C	A	C	A	A	T	A	G	T	T	A	A	A	A	G	C	T	A	A	C	A
KF371674.1	-ACCATCTACACATGACCCTCTATGAGCACAATAGTTAAAAGCTAACACTGTCAAAAACCTAAATGGCTATAGGGGCGTTATGTGACC-	-	A	C	C	A	T	C	T	A	C	A	C	A	T	G	A	C	C	C	T	C	T	A	T	G	A	G	C	A	C	A	A	T	A	G	T	T	A	A	A	A	G	C	T	A	A	C	A
KF371685.1	-ACCATCTACACATGACCCTCTATGAGCACAATAGTTAAAAGCTAACACTGTCAAAAACCTAAATGGCTATAGGGGCGTTATGTGACC-	-	A	C	C	A	T	C	T	A	C	A	C	A	T	G	A	C	C	C	T	C	T	A	T	G	A	G	C	A	C	A	A	T	A	G	T	T	A	A	A	A	G	C	T	A	A	C	A
KF371664.1	-ACCATCTACACATGACCCTCTATGAGCACAATAGTTAAAAGCTAACACTGTCAAAAACCTAAATGGCTATAGGGGCGTTATGTGACC-	-	A	C	C	A	T	C	T	A	C	A	C	A	T	G	A	C	C	C	T	C	T	A	T	G	A	G	C	A	C	A	A	T	A	G	T	T	A	A	A	A	G	C	T	A	A	C	A
KF372011.1	-ACCATCTACACATGACCCTCTATGAGCACAATAGTTAAAAGCTAACACTGTCAAAAACCTAAATGGCTATAGGGGCGTTATGTGACC-	-	A	C	C	A	T	C	T	A	C	A	C	A	T	G	A	C	C	C	T	C	T	A	T	G	A	G	C	A	C	A	A	T	A	G	T	T	A	A	A	A	G	C	T	A	A	C	A
KF371956.1	-ACCATCTACACATGACCCTCTATGAGCACAATAGTTAAAAGCTAACACTGTCAAAAACCTAAATGGCTATAGGGGCGTTATGTGACC-	-	A	C	C	A	T	C	T	A	C	A	C	A	T	G	A	C	C	C	T	C	T	A	T	G	A	G	C	A	C	A	A	T	A	G	T	T	A	A	A	A	G	C	T	A	A	C	A
KF371945.1	-ACCATCTACACATGACCCTCTATGAGCACAATAGTTAAAAGCTAACACTGTCAAAAACCTAAATGGCTATAGGGGCGTTATGTGACC-	-	A	C	C	A	T	C	T	A	C	A	C	A	T	G	A	C	C	C	T	C	T	A	T	G	A	G	C	A	C	A	A	T	A	G	T	T	A	A	A	A	G	C	T	A	A	C	A
KF371923.1	-ACCATCTACACATGACCCTCTATGAGCACAATAGTTAAAAGCTAACACTGTCAAAAACCTAAATGGCTATAGGGGCGTTATGTGACC-	-	A	C	C	A	T	C	T	A	C	A	C	A	T	G	A	C	C	C	T	C	T	A	T	G	A	G	C	A	C	A	A	T	A	G	T	T	A	A	A	A	G	C	T	A	A	C	A
KF371902.1	-ACCATCTACACATGACCCTCTATGAGCACAATAGTTAAAAGCTAACACTGTCAAAAACCTAAATGGCTATAGGGGCGTTATGTGACC-	-	A	C	C	A	T	C	T	A	C	A	C	A	T	G	A	C	C	C	T	C	T	A	T	G	A	G	C	A	C	A	A	T	A	G	T	T	A	A	A	A	G	C	T	A	A	C	A
KF371881.1	-ACCATCTACACATGACCCTCTATGAGCACAATAGTTAAAAGCTAACACTGTCAAAAACCTAAATGGCTATAGGGGCGTTATGTGACC-	-	A	C	C	A	T	C	T	A	C	A	C	A	T	G	A	C	C	C	T	C	T	A	T	G	A	G	C	A	C	A	A	T	A	G	T	T	A	A	A	A	G	C	T	A	A	C	A
KF371870.1	-ACCATCTACACATGACCCTCTATGAGCACAATAGTTAAAAGCTAACACTGTCAAAAACCTAAATGGCTATAGGGGCGTTATGTGACC-	-	A	C	C	A	T	C	T	A	C	A	C	A	T	G	A	C	C	C	T	C	T	A	T	G	A	G	C	A	C	A	A	T	A	G	T	T	A	A	A	A	G	C	T	A	A	C	A
KF371859.1	-ACCATCTACACATGACCCTCTATGAGCACAATAGTTAAAAGCTAACACTGTCAAAAACCTAAATGGCTATAGGGGCGTTATGTGACC-	-	A	C	C	A	T	C	T	A	C	A	C	A	T	G	A	C	C	C	T	C	T	A	T	G	A	G	C	A	C	A	A	T	A	G	T	T	A	A	A	A	G	C	T	A	A	C	A
KF371815.1	-ACCATCTACACATGACCCTCTATGAGCACAATAGTTAAAAGCTAACACTGTCAAAAACCTAAATGGCTATAGGGGCGTTATGTGACC-	-	A	C	C	A	T	C	T	A	C	A	C	A	T	G	A	C	C	C	T	C	T	A	T	G	A	G	C	A	C	A	A	T	A	G	T	T	A	A	A	A	G	C	T	A	A	C	A
KF371804.1	-ACCATCTACACATGACCCTCTATGAGCACAATAGTTAAAAGCTAACACTGTCAAAAACCTAAATGGCTATAGGGGCGTTATGTGACC-	-	A	C	C	A	T	C	T	A	C	A	C	A	T	G	A	C	C	C	T	C	T	A	T	G	A	G	C	A	C	A	A	T	A	G	T	T	A	A	A	A	G	C	T	A	A	C	A
KF371771.1	-ACCATCTACACATGACCCTCTATGAGCACAATAGTTAAAAGCTAACACTGTCAAAAACCTAAATGGCTATAGGGGCGTTATGTGACC-	-	A	C	C	A	T	C	T	A	C	A	C	A	T	G	A	C	C	C	T	C	T	A	T	G	A	G	C	A	C	A	A	T	A	G	T	T	A	A	A	A	G	C	T	A	A	C	A
KF371738.1	-ACCATCTACACATGACCCTCTATGAGCACAATAGTTAAAAGCTAACACTGTCAAAAACCTAAATGGCTATAGGGGCGTTATGTGACC-	-	A	C	C	A	T	C	T	A	C	A	C	A	T	G	A	C	C	C	T	C	T	A	T	G	A	G	C	A	C	A	A	T	A	G	T	T	A	A	A	A	G	C	T	A	A	C	A
KF371727.1	-ACCATCTACACATGACCCTCTATGAGCACAATAGTTAAAAGCTAACACTGTCAAAAACCTAAATGGCTATAGGGGCGTTATGTGACC-	-	A	C	C	A	T	C	T	A	C	A	C	A	T	G	A	C	C	C	T	C	T	A	T	G	A	G	C	A	C	A	A	T	A	G	T	T	A	A	A	A	G	C	T	A	A	C	A
KF371716.1	-ACCATCTACACATGACCCTCTATGAGCACAATAGTTAAAAGCTAACACTGTCAAAAACCTAAATGGCTATAGGGGCGTTATGTGACC-	-	A	C	C	A	T	C	T	A	C	A	C	A	T	G	A	C	C	C	T	C	T	A	T	G	A	G	C	A	C	A	A	T	A	G	T	T	A	A	A	A	G	C	T	A	A	C	A
KJ187596.1	-ACCATCTACACATGACCCTCTATGAGCACAATAGTTAAAAGCTAACACTGTCAAAAACCTAAATGGCTATAGGGGCGTTATGTGACC-	-	A	C	C	A	T	C	T	A	C	A	C	A	T	G	A	C	C	C	T	C	T	A	T	G	A	G	C	A	C	A	A	T	A	G	T	T	A	A	A	A	G	C	T	A	A	C	A
KF041437.1	-ACCATCTACACATGACCCTCTATGAGCACAATAGTTAAAAGCTAACACTGTCAAAAACCTAAATGGCTATAGGGGCGTTATGTGACC-	-	A	C	C	A	T	C	T	A	C	A	C	A	T	G	A	C	C	C	T	C	T	A	T	G	A	G	C	A	C	A	A	T	A	G	T	T	A	A	A	A	G	C	T	A	A	C	A
JX946176.1	-ACCATCTACACATGACCCTCTATGAGCACAATAGTTAAAAGCTAACACTGTCAAAAACCTAAATGGCTATAGGGGCGTTATGTGACC-	-	A	C	C	A	T	C	T	A	C	A	C	A	T	G	A	C	C	C	T	C	T	A	T	G	A	G	C	A	C	A	A	T	A	G	T	T	A	A	A	A	G	C	T	A	A	C	A
AB741657.1	-ACCATCTACACATGACCCTCTATGAGCACAATAGTTAAAAGCTAACACTGTCAAAAACCTAAATGGCTATAGGGGCGTTATGTGACC-	-	A	C	C	A	T	C	T	A	C	A	C	A	T	G	A	C	C	C	T	C	T	A	T	G	A	G	C	A	C	A	A	T	A	G	T	T	A	A	A	A	G	C	T	A	A	C	A
JX416224.1	-ACCATCTACACATGACCCTCTATGAGCACAATAGTTAAAAGCTAACACTGTCAAAAACCTAAATGGCTATAGGGGCGTTATGTGACC-	-	A	C	C	A	T	C	T	A	C	A	C	A	T	G	A	C	C	C	T	C	T	A	T	G	A	G	C	A	C	A	A	T	A	G	T	T	A	A	A	A	G	C	T	A	A	C	A
JQ087453.1	-ACCATCTACACATGACCCTCTATGAGCACAATAGTTAAAAGCTAACACTGTCAAAAACCTAAATGGCTATAGGGGCGTTATGTGACC-	-	A	C	C	A	T	C	T	A	C	A	C	A	T	G	A	C	C	C	T	C	T	A	T	G	A	G	C	A	C	A	A	T	A	G	T	T	A	A	A	A	G	C	T	A	A	C	A
JQ087442.1	-ACCATCTACACATGACCCTCTATGAGCACAATAGTTAAAAGCTAACACTGTCAAAAACCTAAATGGCTATAGGGGCGTTATGTGACC-	-	A	C	C	A	T	C	T	A	C	A	C	A	T	G	A	C	C	C	T	C	T	A	T	G	A	G	C	A	C	A	A	T	A	G	T	T	A	A	A	A	G	C	T	A	A	C	A
JN104625.1	-ACCATCTACACATGACCCTCTATGAGCACAATAGTTAAAAGCTAACACTGTCAAAAACCTAAATGGCTATAGGGGCGTTATGTGACC-	-	A	C	C	A	T	C	T	A	C	A	C	A	T	G	A	C	C	C	T	C	T	A	T	G	A	G	C	A	C	A	A	T	A	G	T	T	A	A	A	A	G	C	T	A	A	C	A
JN104617.1	-ACCATCTACACATGACCCTCTATGAGCACAATAGTTAAAAGCTAACACTGTCAAAAACCTAAATGGCTATAGGGGCGTTATGTGACC-	-	A	C	C	A	T	C	T	A	C	A	C	A	T	G	A	C	C	C	T	C	T	A	T	G	A	G	C	A	C	A	A	T	A	G	T	T	A	A	A	A	G	C	T	A	A	C	A
HQ670644.1	-ACCATCTACACATGACCCTCTATGAGCACAATAGTTAAAAGCTAACACTGTCAAAAACCTAAATGGCTATAGGGGCGTTATGTGACC-	-	A	C	C	A	T	C	T	A	C	A	C	A	T	G	A	C	C	C	T	C	T	A	T	G	A	G	C	A	C	A	A	T	A	G	T	T	A	A	A	A	G	C	T	A	A	C	A
HQ670637.1	-ACCATCTACACATGACCCTCTATGAGCACAATAGTTAAAAGCTAACACTGTCAAAAACCTAAATGGCTATAGGGGCGTTATGTGACC-	-	A	C	C	A	T	C	T	A	C	A	C	A	T	G	A	C	C	C	T	C	T	A	T	G	A	G	C	A	C	A	A	T	A	G	T	T	A	A	A	A	G	C	T	A	A	C	A
HM348727.1	-ACCATCTACACATGACCCTCTATGAGCACAATAGTTAAAAGCTAACACTGTCAAAAACCTAAATGGCTATAGGGGCGTTATGTGACC-	-	A	C	C	A	T	C	T	A	C	A	C	A	T	G	A	C	C	C	T	C	T	A	T	G	A	G	C	A	C	A	A	T	A	G	T	T	A	A	A	A	G	C	T	A	A	C	A
HM348726.1	-ACCATCTACACATGACCCTCTATGAGCACAATAGTTAAAAGCTAACACTGTCAAAAACCTAAATGGCTATAGGGGCGTTATGTGACC-	-	A	C	C	A	T	C	T	A	C	A	C	A	T	G	A	C	C	C	T	C	T	A	T	G	A	G	C	A	C	A	A	T	A	G	T	T	A	A	A	A	G	C	T	A	A	C	A
HQ609572.1	-ACCATCTACACATGACCCTCTATGAGCACAATAGTTAAAAGCTAACACTGTCAAAAACCTAAATGGCTATAGGGGCGTTATGTGACC-	-	A	C	C	A	T	C	T	A	C	A	C	A	T	G	A	C	C	C	T	C	T	A	T	G	A	G	C	A	C	A	A	T	A	G	T	T	A	A	A	A	G	C	T	A	A	C	A
FJ423119.1	-ACCATCTACACATGACCCTCTATGAGCACAATAGTTAAAAGCTAACACTGTCAAAAACCTAAATGGCTATAGGGGCGTTATGTGACC-	-	A	C	C	A	T	C	T	A	C	A	C	A	T	G	A	C	C	C	T	C	T	A	T	G	A	G	C	A	C	A	A	T	A	G	T	T	A	A	A	A	G	C	T	A	A	C	A
EU868888.1	-ACCATCTACACATGACCCTCTATGAGCACAATAGTTAAAAGCTAACACTGTCAAAAACCTAAATGGCTATAGGGGCGTTATGTGACC-	-	A	C	C	A	T	C	T	A	C	A	C	A	T	G	A	C	C	C	T	C	T	A	T	G	A	G	C	A	C	A	A	T	A	G	T	T	A	A	A	A	G	C	T	A	A	C	A
AF506015.1	-ACCATCTACACATGACCCTCTATGAGCACAATAGTTAAAAGCTAACACTGTCAAAAACCTAAATGGCTATAGGGGCGTTATGTGACC-	-	A	C	C	A	T	C	T	A	C	A	C	A	T	G	A	C	C	C	T	C	T	A	T	G	A	G	C	A	C	A	A	T	A	G	T	T	A	A	A	A	G	C	T	A	A	C	A
AF338248.1	-ACCATCTACACATGACCCTCTATGAGCACAATAGTTAAAAGCTAACACTGTCAAAAACCTAAATGGCTATAGGGGCGTTATGTGACC-	-	A	C	C	A	T	C	T	A	C	A	C	A	T	G	A	C	C	C	T	C	T	A	T	G	A	G	C	A	C	A	A	T	A	G	T	T	A	A	A	A	G	C	T	A	A	C	A
AF338247.1	-ACCATCTACACATGACCCTCTATGAGCACAATAGTTAAAAGCTAACACTGTCAAAAACCTAAATGGCTATAGGGGCGTTATGTGACC-	-	A	C	C	A	T	C	T	A	C	A	C	A	T	G	A	C	C	C	T	C	T	A	T	G	A	G	C	A	C	A	A	T	A	G	T	T	A	A	A	A	G	C	T	A	A	C	A
AF338246.1	-ACCATCTACACATGACCCTCTATGAGCACAATAGTTAAAAGCTAACACTGTCAAAAACCTAAATGGCTATAGGGGCGTTATGTGACC-	-	A	C	C	A	T	C	T	A	C	A	C	A	T	G	A	C	C	C	T	C	T	A	T	G	A	G	C	A	C	A	A	T	A	G	T	T	A	A	A	A	G	C	T	A	A	C	A
AF190172.1	-ACCATCTACACATGACCCTCTATGAGCACAATAGTTAAAAGCTAACACTGTCAAAAACCTAAATGGCTATAGGGGCGTTATGTGACC-	-	A	C	C	A	T	C	T	A	C	A	C	A	T	G	A	C	C	C	T	C	T	A	T	G	A	G	C	A	C	A	A	T	A	G	T	T	A	A	A	A	G	C	T	A	A	C	A
AF190171.1	-ACCATCTACACATGACCCTCTATGAGCACAATAGTTAAAAGCTAACACTGTCAAAAACCTAAATGGCTATAGGGGCGTTATGTGACC-	-	A	C	C	A	T	C	T	A	C	A	C	A	T	G	A	C	C	C	T	C	T	A	T	G	A	G	C	A	C	A	A	T	A	G	T	T	A	A	A	A	G	C	T	A	A	C	A
AF190170.1	-ACCATCTACACATGACCCTCTATGAGCACAATAGTTAAAAGCTAACACTGTCAAAAACCTAAATGGCTATAGGGGCGTTATGTGACC-	-	A	C	C	A	T	C	T	A	C	A	C	A	T	G	A	C	C	C	T	C	T	A	T	G	A	G	C	A	C	A	A	T	A	G	T	T	A	A	A	A	G	C	T	A	A	C	A
X81434.1	-ACCATCTACACATGACCCTCTATGAGCACAATAGTTAAAAGCTAACACTGTCAAAAACCTAAATGGCTATAGGGGCGTTATGTGACC-	-	A	C	C	A	T	C	T	A	C	A	C	A	T	G	A	C	C	C	T	C	T	A	T	G	A	G	C	A	C	A	A	T	A	G	T	T	A	A	A	A	G	C	T	A	A	C	A
X81436.1	-ACCATCTACACATGACCCTCTATGAGCACAATAGTTAAAAGCTAACACTGTCAAAAACCTAAATGGCTATAGGGGCGTTATGTGACC-	-	A	C	C	A	T	C	T	A	C	A	C	A	T	G	A	C	C	C	T	C	T	A	T	G	A	G	C	A	C	A	A	T	A	G	T	T	A	A	A	A	G	C	T	A	A	C	A
X81435.1	-ACCATCTACACATGACCCTCTATGAGCACAATAGTTAAAAGCTAACACTGTCAAAAACCTAAATGGCTATAGGGGCGTTATGTGACC-	-	A	C	C	A	T	C	T	A	C	A	C	A	T	G	A	C	C	C	T	C	T	A	T	G	A	G	C	A	C	A	A	T	A	G	T	T	A	A	A	A	G	C	T	A	A	C	A
AB022771.1	-ACCATCTACACATGACCCTCTATGAGCACAATAGTTAAAAGCTAACACTGTCAAAAACCTAAATGGCTATAGGGGCGTTATGTGACC-	-	A	C	C	A	T	C	T	A	C	A	C	A	T	G	A	C	C	C	T	C	T	A	T	G	A	G	C	A	C	A	A	T	A	G	T	T	A	A	A	A	G	C	T	A	A	C	A
JQ087431.1	--CCATCTACACATGACCCTCTATGAGCACAATAGTTAAAAGCTAACACTGTCAAAAACCTAAATGGCTATAGGGGCGTTATGTGACC-	-	-	C	C	A	T	C	T	A	C	A	C	A	T	G	A	C	C	C	T	C	T	A	T	G	A	G	C	A	C	A	A	T	A	G	T	T	A	A	A	A	G	C	T	A	A	C	A
JF804986.1	---CATCTACACATGACCCTCTATGAGCACAATAGTTAAAAGCTAACACTGTCAAAAACCTAAATGGCTATAGGGGCGT----------	-	-	-	C	A	T	C	T	A	C	A	C	A	T	G	A	C	C	C	T	C	T	A	T	G	A	G	C	A	C	A	A	T	A	G	T	T	A	A	A	A	G	C	T	A	A	C	A
GU189557.1	-ACCATCTACACATGACCCTCTATGAGCACAATAGTTAAAAGCTAACACTGTCAAAAACCTAAATGGCTATAGGGGCGTTATGTGGCC-	-	A	C	C	A	T	C	T	A	C	A	C	A	T	G	A	C	C	C	T	C	T	A	T	G	A	G	C	A	C	A	A	T	A	G	T	T	A	A	A	A	G	C	T	A	A	C	A
KU740024.1	-ACCATCTACACATGACCCTCTATGAGCACAATAGTTAAAAGCTAACACTGTCAAAAACCTAAATGGCTATAGGGGCGTTATGTG----	-	A	C	C	A	T	C	T	A	C	A	C	A	T	G	A	C	C	C	T	C	T	A	T	G	A	G	C	A	C	A	A	T	A	G	T	T	A	A	A	A	G	C	T	A	A	C	A
AB938298.1	-ACCATCTACACATGACCCTCTATGAGCACAATAGTTAAAAGCTAACACTGTCAAAAACCTAAATGGCTATAGGGGCGTTATGT-----	-	A	C	C	A	T	C	T	A	C	A	C	A	T	G	A	C	C	C	T	C	T	A	T	G	A	G	C	A	C	A	A	T	A	G	T	T	A	A	A	A	G	C	T	A	A	C	A
AB938297.1	-ACCATCTACACATGACCCTCTATGAGCACAATAGTTAAAAGCTAACACTGTCAAAAACCTAAATGGCTATAGGGGCGTTATGT-----	-	A	C	C	A	T	C	T	A	C	A	C	A	T	G	A	C	C	C	T	C	T	A	T	G	A	G	C	A	C	A	A	T	A	G	T	T	A	A	A	A	G	C	T	A	A	C	A
AB938294.1	-ACCATCTACACATGACCCTCTATGAGCACAATAGTTAAAAGCTAACACTGTCAAAAACCTAAATGGCTATAGGGGCGTTATGT-----	-	A	C	C	A	T	C	T	A	C	A	C	A	T	G	A	C	C	C	T	C	T	A	T	G	A	G	C	A	C	A	A	T	A	G	T	T	A	A	A	A	G	C	T	A	A	C	A
AB938292.1	-ACCATCTACACATGACCCTCTATGAGCACAATAGTTAAAAGCTAACACTGTCAAAAACCTAAATGGCTATAGGGGCGTTATGT-----	-	A	C	C	A	T	C	T	A	C	A	C	A	T	G	A	C	C	C	T	C	T	A	T	G	A	G	C	A	C	A	A	T	A	G	T	T	A	A	A	A	G	C	T	A	A	C	A
KJ094906.1	-ACCATCTACACATGACCCTCTATGAGCACAATAGTTAAAAGCTAACACTGTCAAAAACCTAAATGGCTATAGGGGCGTTATGT-----	-	A	C	C	A	T	C	T	A	C	A	C	A	T	G	A	C	C	C	T	C	T	A	T	G	A	G	C	A	C	A	A	T	A	G	T	T	A	A	A	A	G	C	T	A	A	C	A
KJ094905.1	-ACCATCTACACATGACCCTCTATGAGCACAATAGTTAAAAGCTAACACTGTCAAAAACCTAAATGGCTATAGGGGCGTTATGT-----	-	A	C	C	A	T	C	T	A	C	A	C	A	T	G	A	C	C	C	T	C	T	A	T	G	A	G	C	A	C	A	A	T	A	G	T	T	A	A	A	A	G	C	T	A	A	C	A
KJ094903.1	-ACCATCTACACATGACCCTCTATGAGCACAATAGTTAAAAGCTAACACTGTCAAAAACCTAAATGGCTATAGGGGCGTTATGT-----	-	A	C	C	A	T	C	T	A	C	A	C	A	T	G	A	C	C	C	T	C	T	A	T	G	A	G	C	A	C	A	A	T	A	G	T	T	A	A	A	A	G	C	T	A	A	C	A
KJ094902.1	-ACCATCTACACATGACCCTCTATGAGCACAATAGTTAAAAGCTAACACTGTCAAAAACCTAAATGGCTATAGGGGCGTTATGT-----	-	A	C	C	A	T	C	T	A	C	A	C	A	T	G	A	C	C	C	T	C	T	A	T	G	A	G	C	A	C	A	A	T	A	G	T	T	A	A	A	A	G	C	T	A	A	C	A
KC149936.1	-ACCATCTACACATGACCCTCTATGAGCACAATAGTTAAAAGCTAACACTGTCAAAAACCTAAATGGCTATAGGGGCGTTATGT-----	-	A	C	C	A	T	C	T	A	C	A	C	A	T	G	A	C	C	C	T	C	T	A	T	G	A	G	C	A	C	A	A	T	A	G	T	T	A	A	A	A	G	C	T	A	A	C	A
KC149929.1	-ACCATCTACACATGACCCTCTATGAGCACAATAGTTAAAAGCTAACACTGTCAAAAACCTAAATGGCTATAGGGGCGTTATGT-----	-	A	C	C	A	T	C	T	A	C	A	C	A	T	G	A	C	C	C	T	C	T	A	T	G	A	G	C	A	C	A	A	T	A	G	T	T	A	A	A	A	G	C	T	A	A	C	A
KC139787.1	-ACCATCTACACATGACCCTCTATGAGCACAATAGTTAAAAGCTAACACTGTCAAAAACCTAAATGGCTATAGGGGCGTTATGT-----	-	A	C	C	A	T	C	T	A	C	A	C	A	T	G	A	C	C	C	T	C	T	A	T	G	A	G	C	A	C	A	A	T	A	G	T	T	A	A	A	A	G	C	T	A	A	C	A
JF766586.1	-ACCATCTACACATGACCCTCTATGAGCACAATAGTTAAAAGCTAACACTGTCAAAAACCTAAATGGCTATAGGGGCGTTATGT-----	-	A	C	C	A	T	C	T	A	C	A	C	A	T	G	A	C	C	C	T	C	T	A	T	G	A	G	C	A	C	A	A	T	A	G	T	T	A	A	A	A	G	C	T	A	A	C	A
JF766575.1	-ACCATCTACACATGACCCTCTATGAGCACAATAGTTAAAAGCTAACACTGTCAAAAACCTAAATGGCTATAGGGGCGTTATGT-----	-	A	C	C	A	T	C	T	A	C	A	C	A	T	G	A	C	C	C	T	C	T	A	T	G	A	G	C	A	C	A	A	T	A	G	T	T	A	A	A	A	G	C	T	A	A	C	A
FN870371.1	-ACCATCTACACATGACCCTCTATGAGCACAATAGTTAAAAGCTAACACTGTCAAAAACCTAAATGGCTATAGGGGCGTTATGT-----	-	A	C	C	A	T	C	T	A	C	A	C	A	T	G	A	C	C	C	T	C	T	A	T	G	A	G	C	A	C	A	A	T	A	G	T	T	A	A	A	A	G	C	T	A	A	C	A
FN870370.1	-ACCATCTACACATGACCCTCTATGAGCACAATAGTTAAAAGCTAACACTGTCAAAAACCTAAATGGCTATAGGGGCGTTATGT-----	-	A	C	C	A	T	C	T	A	C	A	C	A	T	G	A	C	C	C	T	C	T	A	T	G	A	G	C	A	C	A	A	T	A	G	T	T	A	A	A	A	G	C	T	A	A	C	A
GU831596.1	-ACCATCTACACATGACCCTCTATGAGCACAATAGTTAAAAGCTAACACTGTCAAAAACCTAAATGGCTATAGGGGCGTTATGT-----	-	A	C	C	A	T	C	T	A	C	A	C	A	T	G	A	C	C	C	T	C	T	A	T	G	A	G	C	A	C	A	A	T	A	G	T	T	A	A	A	A	G	C	T	A	A	C	A
LC019071.1	-ACCATCTACACATGACCCTCTATGAGCACAATAGTTAAAAGCTAACACTGTCAAAAACCTAAATGGCTATAGGGGCGTTATG------	-	A	C	C	A	T	C	T	A	C	A	C	A	T	G	A	C	C	C	T	C	T	A	T	G	A	G	C	A	C	A	A	T	A	G	T	T	A	A	A	A	G	C	T	A	A	C	A
HQ025984.1	-ACCATCTACACATGACCCTCTATGAGCACAATAGTTAAAAGCTAACACTGTCAAAAACCTAAATGGCTATAGGGGCGTTATG------	-	A	C	C	A	T	C	T	A	C	A	C	A	T	G	A	C	C	C	T	C	T	A	T	G	A	G	C	A	C	A	A	T	A	G	T	T	A	A	A	A	G	C	T	A	A	C	A
LC019104.1	-ACCATCTACACATGACCCTCTATGAGCACAATAGTTAAAAGCTAACACTGTCAAAAACCTAAATGGCTATAGGGGCGTTAT-------	-	A	C	C	A	T	C	T	A	C	A	C	A	T	G	A	C	C	C	T	C	T	A	T	G	A	G	C	A	C	A	A	T	A	G	T	T	A	A	A	A	G	C	T	A	A	C	A
LC105052.1	-ACCATCTACACATGACCCTCTATGAGCACAATAGTTAAAAGCTAACACTGTCAAAAACCTAAATGGCTATAGGGGCGTTA--------	-	A	C	C	A	T	C	T	A	C	A	C	A	T	G	A	C	C	C	T	C	T	A	T	G	A	G	C	A	C	A	A	T	A	G	T	T	A	A	A	A	G	C	T	A	A	C	A
	C	0	4	330	334	3	7	334	1	9	333	4	332	0	0	0	3	339	329	340	1	337	1	0	0	1	0	4	339	1	340	0	0	25	0	0	0	0	0	0	0	0	0	341	0	0	1	341	0
	A	4	323	0	7	334	0	3	1	189	4	335	0	200	4	138	331	0	0	0	0	0	3	336	1	3	336	2	0	335	1	338	341	0	341	0	0	0	341	340	341	341	0	0	0	341	340	0	341
	G	0	0	0	0	0	0	0	0	1	0	2	4	137	0	203	6	0	0	0	0	0	0	1	3	336	5	335	2	5	0	3	0	0	0	341	0	0	0	1	0	0	341	0	0	0	0	0	0
	T	0	0	0	0	4	334	4	339	142	4	0	5	4	337	0	0	1	12	1	340	4	337	4	337	1	0	0	0	0	0	0	0	316	0	0	341	341	0	0	0	0	0	0	341	0	0	0	0
												A	C	R	T	R	A	C	C	C	T	C	T	A	T	G	A	G	C	A	C				A	G	T	T	A	A	A	A	G	C	T	A	A	C	A
												primer NVP3F-RH1																							probe NVP3-RH2 (all Cs methylated)
[truncated: 41 more columns]
